# Supplementary material for: Utilizing sequence intrinsic composition to classify protein-coding and long non-coding transcripts
Source: Nucleic Acids Res. 2013 Jul 27;41(17):e166. doi: 10.1093/nar/gkt646 (PMC3783192; doi:10.1093/nar/gkt646)
Supplement: Supplementary Data [file supp_gkt646_nar-01516-met-z-2013-File005.xls]

chr1	128174	135655	Linc_00019891	0	-	128174	135655	0	3	111,154,294,	0,1046,7187,
chr1	128515	135543	Linc_00009912	0	-	128515	135543	0	2	859,182,	0,6846,
chr1	2249055	2251048	Linc_00006904	0	-	2249055	2251048	0	2	261,533,	0,1460,
chr1	5111521	5124780	Linc_00005834	0	+	5111521	5124780	0	2	33,1096,	0,12163,
chr1	5120722	5122005	Linc_00000046	0	+	5120722	5122005	0	2	97,742,	0,541,
chr1	7157247	7157616	Linc_00008538	0	+	7157247	7157616	0	2	121,183,	0,186,
chr1	7813030	7814737	Linc_00009922	0	-	7813030	7814737	0	2	251,58,	0,1649,
chr1	8695372	8705443	Linc_00026232	0	-	8695372	8705443	0	3	706,56,564,	0,1117,9507,
chr1	9713499	9959073	Linc_00006913	0	-	9713499	9959073	0	4	62,109,99,866,	0,81478,135278,244708,
chr1	9713499	9959073	Linc_00006912	0	-	9713499	9959073	0	3	62,109,866,	0,81478,244708,
chr1	12329654	12372734	Linc_00014330	0	-	12329654	12372734	0	2	240,335,	0,42745,
chr1	12358402	12359063	Linc_00017279	0	-	12358402	12359063	0	2	25,376,	0,285,
chr1	14624083	14637129	Linc_00025410	0	+	14624083	14637129	0	2	45,248,	0,12798,
chr1	16297490	16299154	Linc_00018651	0	+	16297490	16299154	0	2	556,820,	0,844,
chr1	16297490	16299154	Linc_00018652	0	+	16297490	16299154	0	2	556,842,	0,822,
chr1	16297490	16299154	Linc_00025416	0	+	16297490	16299154	0	2	556,864,	0,800,
chr1	16297518	16298822	Linc_00027441	0	+	16297518	16298822	0	2	500,488,	0,816,
chr1	19065794	19082757	Linc_00023073	0	-	19065794	19082757	0	2	159,165,	0,16798,
chr1	19196383	19212761	Linc_00022067	0	+	19196383	19212761	0	5	119,83,48,2206,631,	0,6608,12505,12679,15747,
chr1	19208327	19212709	Linc_00008596	0	+	19208327	19212709	0	3	420,2380,579,	0,561,3803,
chr1	19333035	19349725	Linc_00002173	0	-	19333035	19349725	0	3	2806,120,314,	0,7246,16376,
chr1	19364203	19377727	Linc_00026244	0	-	19364203	19377727	0	5	35,88,88,123,82,	0,1210,3937,6690,13442,
chr1	19742996	19744077	Linc_00018665	0	+	19742996	19744077	0	2	64,676,	0,405,
chr1	19743003	19755385	Linc_00018666	0	+	19743003	19755385	0	3	57,80,747,	0,5337,11635,
chr1	20334780	20335750	Linc_00000144	0	+	20334780	20335750	0	2	265,307,	0,663,
chr1	20335814	20357679	Linc_00005890	0	+	20335814	20357679	0	4	10,31,269,2850,	0,519,17420,19015,
chr1	20336298	20357679	Linc_00005891	0	+	20336298	20357679	0	3	66,273,2850,	0,16936,18531,
chr1	21395709	21398211	Linc_00000162	0	+	21395709	21398211	0	3	55,104,1292,	0,932,1210,
chr1	23092014	23154336	Linc_00026254	0	-	23092014	23154336	0	3	348,139,56,	0,6249,62266,
chr1	23608247	23622001	Linc_00022103	0	+	23608247	23622001	0	3	35,92,172,	0,1339,13582,
chr1	23608748	23621977	Linc_00025438	0	+	23608748	23621977	0	3	170,92,148,	0,838,13081,
chr1	23785851	23790752	Linc_00000195	0	+	23785851	23790752	0	2	39,209,	0,4692,
chr1	23880062	23880576	Linc_00002224	0	-	23880062	23880576	0	2	260,91,	0,423,
chr1	23880112	23880842	Linc_00026258	0	-	23880112	23880842	0	2	210,361,	0,369,
chr1	24018265	24022516	Linc_00027468	0	+	24018265	24022516	0	2	444,1111,	0,3140,
chr1	24311098	24311781	Linc_00028458	0	-	24311098	24311781	0	2	147,153,	0,530,
chr1	24984979	24988723	Linc_00000216	0	+	24984979	24988723	0	2	94,423,	0,3321,
chr1	25159552	25302982	Linc_00002227	0	-	25159552	25302982	0	3	52,132,325,	0,63161,143105,
chr1	25159555	25302921	Linc_00006977	0	-	25159555	25302921	0	3	49,132,224,	0,63158,143142,
chr1	25190808	25205305	Linc_00010005	0	-	25190808	25205305	0	3	29,309,224,	0,6968,14273,
chr1	25592053	25596186	Linc_00002229	0	-	25592053	25596186	0	2	1630,34,	0,4099,
chr1	27567565	27596793	Linc_00027481	0	+	27567565	27596793	0	2	34,190,	0,29038,
chr1	28077332	28085336	Linc_00026261	0	-	28077332	28085336	0	2	278,216,	0,7788,
chr1	28077332	28082476	Linc_00026260	0	-	28077332	28082476	0	2	278,212,	0,4932,
chr1	35928622	35931871	Linc_00027495	0	+	35928622	35931871	0	2	1584,851,	0,2398,
chr1	36099373	36101532	Linc_00027498	0	+	36099373	36101532	0	2	240,325,	0,1834,
chr1	36152176	36157648	Linc_00027499	0	+	36152176	36157648	0	4	141,93,75,1574,	0,249,1357,3898,
chr1	36832743	36888029	Linc_00002264	0	-	36832743	36888029	0	4	91,121,36,207,	0,28051,35133,55079,
chr1	37560159	37588178	Linc_00013293	0	+	37560159	37588178	0	3	32,97,217,	0,4240,27802,
chr1	38467875	38474507	Linc_00016397	0	+	38467875	38474507	0	2	121,143,	0,6489,
chr1	40436330	40448555	Linc_00005981	0	+	40436330	40448555	0	4	56,251,151,211,	0,9066,10512,12014,
chr1	40445382	40448554	Linc_00008699	0	+	40445382	40448554	0	3	265,151,210,	0,1460,2962,
chr1	40446780	40448550	Linc_00022160	0	+	40446780	40448550	0	2	213,206,	0,1564,
chr1	41878548	41880836	Linc_00008704	0	+	41878548	41880836	0	2	623,48,	0,2240,
chr1	42306301	42308019	Linc_00022172	0	+	42306301	42308019	0	2	479,246,	0,1472,
chr1	43066312	43068966	Linc_00016413	0	+	43066312	43068966	0	2	1771,381,	0,2273,
chr1	44125636	44130636	Linc_00019969	0	-	44125636	44130636	0	2	758,316,	0,4684,
chr1	44747545	44756188	Linc_00000347	0	+	44747545	44756188	0	2	370,4297,	0,4346,
chr1	45848905	45918404	Linc_00008746	0	+	45848905	45918404	0	2	371,149,	0,69350,
chr1	45849006	45935602	Linc_00000366	0	+	45849006	45935602	0	2	270,28,	0,86568,
chr1	45902273	45935626	Linc_00006020	0	+	45902273	45935626	0	2	334,52,	0,33301,
chr1	45922255	45935985	Linc_00016429	0	+	45922255	45935985	0	2	36,411,	0,13319,
chr1	45940995	45942381	Linc_00008748	0	+	45940995	45942381	0	2	21,633,	0,753,
chr1	45941502	45943078	Linc_00023125	0	-	45941502	45943078	0	2	38,804,	0,772,
chr1	46408873	46415584	Linc_00002333	0	-	46408873	46415584	0	2	613,216,	0,6495,
chr1	46409358	46414778	Linc_00002332	0	-	46409358	46414778	0	2	128,202,	0,5218,
chr1	46409358	46414778	Linc_00002331	0	-	46409358	46414778	0	2	128,307,	0,5113,
chr1	46929104	46934107	Linc_00023139	0	-	46929104	46934107	0	2	1986,202,	0,4801,
chr1	46929104	46934107	Linc_00023138	0	-	46929104	46934107	0	2	1997,202,	0,4801,
chr1	48482846	48501455	Linc_00020002	0	-	48482846	48501455	0	2	46,169,	0,18440,
chr1	48507321	48510365	Linc_00006041	0	+	48507321	48510365	0	2	315,2366,	0,678,
chr1	49101505	49104480	Linc_00002373	0	-	49101505	49104480	0	2	1244,661,	0,2314,
chr1	49194726	49196108	Linc_00002374	0	-	49194726	49196108	0	2	115,588,	0,794,
chr1	50016789	50043562	Linc_00027594	0	+	50016789	50043562	0	2	45,395,	0,26378,
chr1	53287231	53288527	Linc_00000435	0	+	53287231	53288527	0	2	593,506,	0,790,
chr1	53404339	53405770	Linc_00025554	0	+	53404339	53405770	0	2	114,203,	0,1228,
chr1	53426000	53433139	Linc_00026325	0	-	53426000	53433139	0	2	1161,1586,	0,5553,
chr1	53440819	53447821	Linc_00026326	0	-	53440819	53447821	0	3	557,195,181,	0,1438,6821,
chr1	53442170	53447787	Linc_00026327	0	-	53442170	53447787	0	2	282,147,	0,5470,
chr1	53459094	53460661	Linc_00028523	0	-	53459094	53460661	0	2	204,61,	0,1506,
chr1	59937478	59938485	Linc_00010099	0	-	59937478	59938485	0	2	619,287,	0,720,
chr1	64216797	64217989	Linc_00000457	0	+	64216797	64217989	0	2	190,25,	0,1167,
chr1	64219225	64221354	Linc_00006065	0	+	64219225	64221354	0	3	23,277,73,	0,972,2056,
chr1	64220194	64221350	Linc_00000458	0	+	64220194	64221350	0	2	280,69,	0,1087,
chr1	64227175	64230960	Linc_00000459	0	+	64227175	64230960	0	4	136,91,186,66,	0,400,2412,3719,
chr1	64234679	64235016	Linc_00000460	0	+	64234679	64235016	0	2	102,106,	0,231,
chr1	65911126	65932306	Linc_00008806	0	+	65911126	65932306	0	2	347,719,	0,20461,
chr1	65911126	65921645	Linc_00008805	0	+	65911126	65921645	0	2	347,2027,	0,8492,
chr1	67423422	67428017	Linc_00000495	0	+	67423422	67428017	0	2	26,4491,	0,104,
chr1	68457158	68472307	Linc_00025581	0	+	68457158	68472307	0	2	92,172,	0,14977,
chr1	69857853	69862548	Linc_00008819	0	+	69857853	69862548	0	2	129,1091,	0,3604,
chr1	70270048	70271111	Linc_00017388	0	-	70270048	70271111	0	2	257,501,	0,562,
chr1	72806483	72812367	Linc_00022286	0	+	72806483	72812367	0	2	207,1323,	0,4561,
chr1	72814105	72815852	Linc_00000525	0	+	72814105	72815852	0	2	33,233,	0,1514,
chr1	72929413	72949683	Linc_00025594	0	+	72929413	72949683	0	4	963,126,159,151,	0,1550,4243,20119,
chr1	72929413	72960288	Linc_00025595	0	+	72929413	72960288	0	4	1676,159,146,76,	0,4243,29155,30799,
chr1	72929632	72933875	Linc_00022295	0	+	72929632	72933875	0	2	1457,219,	0,4024,
chr1	72958062	72960495	Linc_00027654	0	+	72958062	72960495	0	2	652,283,	0,2150,
chr1	72958062	72996959	Linc_00027655	0	+	72958062	72996959	0	4	652,177,129,46,	0,2150,16733,38851,
chr1	72960260	72976950	Linc_00018941	0	+	72960260	72976950	0	3	129,129,133,	0,14535,16557,
chr1	72974421	72997441	Linc_00022298	0	+	72974421	72997441	0	2	503,46,	0,22974,
chr1	75774380	75810435	Linc_00013441	0	+	75774380	75810435	0	3	212,175,4133,	0,26332,31922,
chr1	75774453	75800848	Linc_00018945	0	+	75774453	75800848	0	3	139,74,136,	0,15321,26259,
chr1	75774707	75810435	Linc_00013442	0	+	75774707	75810435	0	4	110,74,175,4133,	0,15067,26005,31595,
chr1	77122318	77126617	Linc_00027672	0	+	77122318	77126617	0	10	250,53,36,40,355,38,54,221,48,175,	0,1149,1392,1624,1986,2648,2917,3500,3900,4124,
chr1	77122428	77126615	Linc_00022310	0	+	77122428	77126615	0	11	140,147,36,40,30,38,38,54,221,48,173,	0,945,1282,1514,1876,2193,2538,2807,3390,3790,4014,
chr1	77122428	77126615	Linc_00022311	0	+	77122428	77126615	0	10	140,147,36,40,30,38,38,54,448,173,	0,945,1282,1514,1876,2193,2538,2807,3390,4014,
chr1	77122428	77126615	Linc_00008847	0	+	77122428	77126615	0	12	140,53,36,40,30,38,79,54,30,23,48,173,	0,1039,1282,1514,1876,2193,2538,2807,3390,3588,3790,4014,
chr1	77122428	77124338	Linc_00016513	0	+	77122428	77124338	0	5	140,147,36,40,34,	0,945,1282,1514,1876,
chr1	77122547	77126609	Linc_00025607	0	+	77122547	77126609	0	9	21,53,36,40,30,38,79,804,391,	0,920,1163,1395,1757,2074,2419,2688,3671,
chr1	77122547	77126609	Linc_00025608	0	+	77122547	77126609	0	9	21,53,36,40,30,38,38,804,391,	0,920,1163,1395,1757,2074,2419,2688,3671,
chr1	77122547	77126610	Linc_00008848	0	+	77122547	77126610	0	10	21,53,36,40,30,38,79,54,448,168,	0,920,1163,1395,1757,2074,2419,2688,3271,3895,
chr1	77122547	77126610	Linc_00008846	0	+	77122547	77126610	0	11	21,53,36,40,30,38,79,54,30,48,168,	0,920,1163,1395,1757,2074,2419,2688,3271,3671,3895,
chr1	77123370	77125824	Linc_00027673	0	+	77123370	77125824	0	7	150,36,40,355,79,54,6,	0,340,572,934,1596,1865,2448,
chr1	77123466	77126605	Linc_00006115	0	+	77123466	77126605	0	11	54,36,40,30,38,38,54,30,23,48,163,	0,244,476,838,1155,1500,1769,2352,2550,2752,2976,
chr1	77123466	77126605	Linc_00006114	0	+	77123466	77126605	0	11	54,36,40,30,38,79,54,30,23,48,163,	0,244,476,838,1155,1500,1769,2352,2550,2752,2976,
chr1	77124604	77126615	Linc_00022312	0	+	77124604	77126615	0	4	55,323,448,173,	0,362,1214,1838,
chr1	77125325	77126610	Linc_00008850	0	+	77125325	77126610	0	4	523,23,48,168,	0,691,893,1117,
chr1	77125344	77126629	Linc_00000560	0	+	77125344	77126629	0	3	695,48,187,	0,874,1098,
chr1	78169135	78259064	Linc_00026362	0	-	78169135	78259064	0	2	67,232,	0,89697,
chr1	80635883	80672651	Linc_00013453	0	+	80635883	80672651	0	2	124,1934,	0,34834,
chr1	82022851	82023950	Linc_00023225	0	-	82022851	82023950	0	3	191,84,438,	0,361,661,
chr1	82022851	82023950	Linc_00023224	0	-	82022851	82023950	0	2	445,438,	0,661,
chr1	82024436	82067455	Linc_00022330	0	+	82024436	82067455	0	2	265,108,	0,42911,
chr1	82024495	82049867	Linc_00018976	0	+	82024495	82049867	0	2	206,101,	0,25271,
chr1	82379656	82422416	Linc_00022331	0	+	82379656	82422416	0	2	48,555,	0,42205,
chr1	82379667	82391903	Linc_00022332	0	+	82379667	82391903	0	3	37,166,47,	0,300,12189,
chr1	84060400	84069717	Linc_00023231	0	-	84060400	84069717	0	2	394,401,	0,8916,
chr1	90083035	90084865	Linc_00025638	0	+	90083035	90084865	0	3	468,133,544,	0,763,1286,
chr1	90083234	90084545	Linc_00008881	0	+	90083234	90084545	0	4	25,76,133,224,	0,193,564,1087,
chr1	90129438	90130503	Linc_00013481	0	+	90129438	90130503	0	2	25,200,	0,865,
chr1	91719260	91721025	Linc_00027733	0	+	91719260	91721025	0	2	204,374,	0,1391,
chr1	91815674	91838442	Linc_00027734	0	+	91815674	91838442	0	3	661,102,393,	0,4870,22375,
chr1	91920167	91924552	Linc_00027736	0	+	91920167	91924552	0	2	103,3882,	0,503,
chr1	94891967	94894052	Linc_00000680	0	+	94891967	94894052	0	2	330,206,	0,1879,
chr1	95533384	95537368	Linc_00010217	0	-	95533384	95537368	0	3	1064,916,430,	0,1171,3554,
chr1	95534296	95536364	Linc_00020146	0	-	95534296	95536364	0	3	152,170,1002,	0,259,1066,
chr1	95534471	95535473	Linc_00023265	0	-	95534471	95535473	0	2	254,111,	0,891,
chr1	96291191	96291884	Linc_00020150	0	-	96291191	96291884	0	2	225,256,	0,437,
chr1	97723923	97725994	Linc_00010258	0	-	97723923	97725994	0	2	107,336,	0,1735,
chr1	97986595	97987789	Linc_00009006	0	+	97986595	97987789	0	2	522,248,	0,946,
chr1	98375654	98397228	Linc_00000811	0	+	98375654	98397228	0	2	179,542,	0,21032,
chr1	100428652	100429289	Linc_00027836	0	+	100428652	100429289	0	2	170,375,	0,262,
chr1	100454304	100456650	Linc_00022458	0	+	100454304	100456650	0	2	151,162,	0,2184,
chr1	100551338	100553370	Linc_00017480	0	-	100551338	100553370	0	2	606,35,	0,1997,
chr1	101033317	101040808	Linc_00007236	0	-	101033317	101040808	0	2	605,364,	0,7127,
chr1	101088331	101102968	Linc_00014655	0	-	101088331	101102968	0	2	82,315,	0,14322,
chr1	101329514	101330328	Linc_00002695	0	-	101329514	101330328	0	2	169,230,	0,584,
chr1	101329515	101330091	Linc_00002694	0	-	101329515	101330091	0	2	168,44,	0,532,
chr1	101694967	101696256	Linc_00006287	0	+	101694967	101696256	0	2	539,551,	0,738,
chr1	105921371	105927187	Linc_00000929	0	+	105921371	105927187	0	2	3872,81,	0,5735,
chr1	106081778	106084974	Linc_00010327	0	-	106081778	106084974	0	3	992,47,170,	0,2674,3026,
chr1	106081783	106084516	Linc_00007258	0	-	106081783	106084516	0	2	987,64,	0,2669,
chr1	106095565	106098173	Linc_00007260	0	-	106095565	106098173	0	4	127,190,114,152,	0,816,1443,2456,
chr1	106220830	106226676	Linc_00019186	0	+	106220830	106226676	0	2	38,205,	0,5641,
chr1	106226916	106228081	Linc_00013659	0	+	106226916	106228081	0	2	48,373,	0,792,
chr1	106304264	106305429	Linc_00009104	0	+	106304264	106305429	0	2	265,149,	0,1016,
chr1	108444284	108448393	Linc_00026472	0	-	108444284	108448393	0	2	1092,202,	0,3907,
chr1	111688019	111688897	Linc_00022531	0	+	111688019	111688897	0	2	149,99,	0,779,
chr1	116496729	116503324	Linc_00002771	0	-	116496729	116503324	0	2	413,143,	0,6452,
chr1	117595393	117612523	Linc_00002780	0	-	117595393	117612523	0	4	440,81,109,58,	0,5774,15234,17072,
chr1	117616893	117620326	Linc_00001036	0	+	117616893	117620326	0	2	248,67,	0,3366,
chr1	118148455	118153949	Linc_00002785	0	-	118148455	118153949	0	5	267,151,223,105,69,	0,895,2193,3192,5425,
chr1	118591304	118597192	Linc_00002793	0	-	118591304	118597192	0	3	537,111,1889,	0,3798,3999,
chr1	118601421	118601838	Linc_00010370	0	-	118601421	118601838	0	2	271,66,	0,351,
chr1	118722914	118724168	Linc_00007307	0	-	118722914	118724168	0	2	579,7,	0,1247,
chr1	120234621	120236411	Linc_00023369	0	-	120234621	120236411	0	2	133,83,	0,1707,
chr1	124968686	124976715	Linc_00014735	0	-	124968686	124976715	0	4	171,72,133,55,	0,3160,3879,7974,
chr1	124971850	124972728	Linc_00026506	0	-	124971850	124972728	0	2	68,163,	0,715,
chr1	127226841	127227654	Linc_00014739	0	-	127226841	127227654	0	2	434,126,	0,687,
chr1	127382166	127393753	Linc_00028733	0	-	127382166	127393753	0	4	313,114,349,145,	0,3580,5917,11442,
chr1	128889099	128918973	Linc_00013757	0	+	128889099	128918973	0	3	189,117,169,	0,15087,29705,
chr1	130708245	130715368	Linc_00001084	0	+	130708245	130715368	0	2	154,895,	0,6228,
chr1	132540656	132550224	Linc_00007337	0	-	132540656	132550224	0	3	342,59,70,	0,4062,9498,
chr1	133221298	133226643	Linc_00007338	0	-	133221298	133226643	0	2	1313,240,	0,5105,
chr1	133221298	133226643	Linc_00007339	0	-	133221298	133226643	0	3	1313,46,240,	0,1919,5105,
chr1	135438516	135445966	Linc_00022588	0	+	135438516	135445966	0	4	153,53,180,1096,	0,5118,6092,6354,
chr1	135444568	135445817	Linc_00027970	0	+	135444568	135445817	0	2	220,947,	0,302,
chr1	136412522	136413924	Linc_00006398	0	+	136412522	136413924	0	2	921,104,	0,1298,
chr1	136643213	136651703	Linc_00002867	0	-	136643213	136651703	0	3	490,62,132,	0,5871,8358,
chr1	137712723	137714232	Linc_00028762	0	-	137712723	137714232	0	2	296,31,	0,1478,
chr1	137993539	137995579	Linc_00010428	0	-	137993539	137995579	0	2	295,104,	0,1936,
chr1	137996452	138018814	Linc_00001125	0	+	137996452	138018814	0	2	132,2288,	0,20074,
chr1	138048866	138060397	Linc_00001126	0	+	138048866	138060397	0	3	32,132,48,	0,2688,11483,
chr1	138458838	138481050	Linc_00009244	0	+	138458838	138481050	0	2	118,214,	0,21998,
chr1	140414024	140419593	Linc_00002883	0	-	140414024	140419593	0	2	713,189,	0,5380,
chr1	142633796	142634522	Linc_00001152	0	+	142633796	142634522	0	2	485,44,	0,682,
chr1	143914572	143925120	Linc_00017554	0	-	143914572	143925120	0	2	35,177,	0,10371,
chr1	144206066	144207168	Linc_00016826	0	+	144206066	144207168	0	2	201,182,	0,920,
chr1	148395716	148513356	Linc_00020317	0	-	148395716	148513356	0	2	620,212,	0,117428,
chr1	148395716	148513356	Linc_00023412	0	-	148395716	148513356	0	3	620,226,212,	0,40304,117428,
chr1	151443194	151486101	Linc_00022644	0	+	151443194	151486101	0	3	124,134,53,	0,42645,42854,
chr1	153079545	153089809	Linc_00020325	0	-	153079545	153089809	0	2	311,96,	0,10168,
chr1	158375413	158401963	Linc_00023418	0	-	158375413	158401963	0	3	1175,101,186,	0,4460,26364,
chr1	158423058	158501567	Linc_00019341	0	+	158423058	158501567	0	2	138,1016,	0,77493,
chr1	158423058	158501567	Linc_00019340	0	+	158423058	158501567	0	3	138,89,1016,	0,34391,77493,
chr1	161867071	161870389	Linc_00020329	0	-	161867071	161870389	0	2	1508,63,	0,3255,
chr1	163996196	164002677	Linc_00002950	0	-	163996196	164002677	0	2	4556,189,	0,6292,
chr1	164012189	164124174	Linc_00007396	0	-	164012189	164124174	0	5	283,50,151,113,161,	0,396,1555,20591,111824,
chr1	164012189	164113962	Linc_00002952	0	-	164012189	164113962	0	5	283,50,151,113,210,	0,396,1555,20591,101563,
chr1	164012189	164113962	Linc_00002951	0	-	164012189	164113962	0	4	283,50,151,210,	0,396,1555,101563,
chr1	164313035	164334496	Linc_00019348	0	+	164313035	164334496	0	2	75,584,	0,20877,
chr1	164313509	164334496	Linc_00022658	0	+	164313509	164334496	0	2	26,584,	0,20403,
chr1	164313839	164334496	Linc_00022659	0	+	164313839	164334496	0	2	85,584,	0,20073,
chr1	164314403	164334461	Linc_00001217	0	+	164314403	164334461	0	2	79,549,	0,19509,
chr1	164325441	164334496	Linc_00009307	0	+	164325441	164334496	0	2	624,584,	0,8471,
chr1	173200748	173201395	Linc_00026560	0	-	173200748	173201395	0	2	350,37,	0,610,
chr1	173239377	173240367	Linc_00026561	0	-	173239377	173240367	0	2	182,206,	0,784,
chr1	176481998	176486122	Linc_00014830	0	-	176481998	176486122	0	2	384,663,	0,3461,
chr1	176533341	176534181	Linc_00023452	0	-	176533341	176534181	0	2	230,515,	0,325,
chr1	176550832	176556344	Linc_00023453	0	-	176550832	176556344	0	2	35,265,	0,5247,
chr1	178247979	178250448	Linc_00014841	0	-	178247979	178250448	0	2	532,447,	0,2022,
chr1	181761275	181766369	Linc_00022718	0	+	181761275	181766369	0	2	1014,1572,	0,3522,
chr1	181761275	181762162	Linc_00022717	0	+	181761275	181762162	0	2	314,14,	0,873,
chr1	185898678	185908029	Linc_00023481	0	-	185898678	185908029	0	2	475,50,	0,9301,
chr1	186009680	186010460	Linc_00003063	0	-	186009680	186010460	0	2	390,301,	0,479,
chr1	186529416	186530285	Linc_00001417	0	+	186529416	186530285	0	2	525,108,	0,761,
chr1	186532108	186534052	Linc_00001419	0	+	186532108	186534052	0	2	691,380,	0,1564,
chr1	187378233	187381118	Linc_00007495	0	-	187378233	187381118	0	2	440,121,	0,2764,
chr1	187597332	187604820	Linc_00003111	0	-	187597332	187604820	0	2	105,182,	0,7306,
chr1	190561112	190562529	Linc_00009496	0	+	190561112	190562529	0	3	158,149,93,	0,426,1324,
chr1	190561115	190562055	Linc_00001473	0	+	190561115	190562055	0	2	155,517,	0,423,
chr1	190566660	190572219	Linc_00001474	0	+	190566660	190572219	0	2	22,907,	0,4652,
chr1	190569728	190572133	Linc_00001475	0	+	190569728	190572133	0	2	248,821,	0,1584,
chr1	190574023	190593537	Linc_00022790	0	+	190574023	190593537	0	3	187,185,2555,	0,4285,16959,
chr1	190574029	190578541	Linc_00022789	0	+	190574029	190578541	0	2	181,233,	0,4279,
chr1	193903131	193904043	Linc_00014914	0	-	193903131	193904043	0	2	232,472,	0,440,
chr1	195053649	195057144	Linc_00006646	0	+	195053649	195057144	0	3	1712,81,285,	0,2291,3210,
chr1	195053654	195057033	Linc_00006645	0	+	195053654	195057033	0	3	1707,81,171,	0,2286,3208,
chr1	195085823	195093715	Linc_00019557	0	+	195085823	195093715	0	2	213,1710,	0,6182,
chr1	195088559	195093715	Linc_00009542	0	+	195088559	195093715	0	2	173,1710,	0,3446,
chr1	195309080	195329588	Linc_00009548	0	+	195309080	195329588	0	2	564,161,	0,20347,
chr1	195370987	195381117	Linc_00001564	0	+	195370987	195381117	0	2	6352,75,	0,10055,
chr1	195378009	195383135	Linc_00014000	0	+	195378009	195383135	0	2	197,2093,	0,3033,
chr1	197239823	197240487	Linc_00028196	0	+	197239823	197240487	0	2	112,308,	0,356,
chr1	197324140	197326285	Linc_00001598	0	+	197324140	197326285	0	2	580,1023,	0,1122,
chr1	197869727	197870725	Linc_00001616	0	+	197869727	197870725	0	3	310,147,266,	0,391,732,
chr1	197870096	197870658	Linc_00019582	0	+	197870096	197870658	0	2	169,199,	0,363,
chr1	197880425	197883618	Linc_00019583	0	+	197880425	197883618	0	3	38,85,204,	0,311,2989,
chr1	197999449	198000562	Linc_00022833	0	+	197999449	198000562	0	2	545,131,	0,982,
chr1	198004064	198004870	Linc_00019586	0	+	198004064	198004870	0	2	276,394,	0,412,
chr1	198026234	198028356	Linc_00022837	0	+	198026234	198028356	0	4	664,112,207,123,	0,1384,1592,1999,
chr1	198026864	198028368	Linc_00009595	0	+	198026864	198028368	0	3	34,216,542,	0,650,962,
chr1	198026996	198027985	Linc_00010626	0	-	198026996	198027985	0	3	297,132,40,	0,585,949,
chr1	198026996	198028368	Linc_00010627	0	-	198026996	198028368	0	3	30,148,787,	0,149,585,
chr1	198027001	198028384	Linc_00001621	0	+	198027001	198028384	0	2	1032,151,	0,1232,
chr1	198027002	198028356	Linc_00019592	0	+	198027002	198028356	0	2	728,530,	0,824,
chr1	198179000	198196593	Linc_00007571	0	-	198179000	198196593	0	2	738,161,	0,17432,
chr1	198769038	198771757	Linc_00007574	0	-	198769038	198771757	0	4	41,173,52,59,	0,744,1559,2660,
chr1	200117737	200129783	Linc_00006689	0	+	200117737	200129783	0	2	131,446,	0,11600,
chr1	201775163	201777837	Linc_00010650	0	-	201775163	201777837	0	2	610,91,	0,2583,
chr1	202135994	202138323	Linc_00003238	0	-	202135994	202138323	0	2	315,94,	0,2235,
chr1	202737703	202738385	Linc_00001675	0	+	202737703	202738385	0	3	27,136,45,	0,269,637,
chr1	202737887	202738376	Linc_00009630	0	+	202737887	202738376	0	2	221,36,	0,453,
chr1	202783951	202784498	Linc_00001677	0	+	202783951	202784498	0	2	67,305,	0,242,
chr1	202783953	202791056	Linc_00009631	0	+	202783953	202791056	0	3	65,225,59,	0,240,7044,
chr1	202784154	202791245	Linc_00017047	0	+	202784154	202791245	0	2	264,143,	0,6948,
chr1	202815278	202823861	Linc_00003244	0	-	202815278	202823861	0	2	371,218,	0,8365,
chr1	203147728	203148255	Linc_00017057	0	+	203147728	203148255	0	2	393,23,	0,504,
chr1	203372779	203379111	Linc_00023597	0	-	203372779	203379111	0	4	808,220,109,29,	0,5256,6042,6303,
chr1	203372792	203379109	Linc_00014957	0	-	203372792	203379109	0	3	795,127,27,	0,6011,6290,
chr1	203372868	203379237	Linc_00003251	0	-	203372868	203379237	0	2	719,416,	0,5953,
chr1	203372868	203379237	Linc_00007593	0	-	203372868	203379237	0	2	719,434,	0,5935,
chr1	203495287	203497805	Linc_00001696	0	+	203495287	203497805	0	2	755,1276,	0,1242,
chr1	204150831	204152986	Linc_00009657	0	+	204150831	204152986	0	3	108,404,284,	0,303,1871,
chr1	204150855	204152984	Linc_00014066	0	+	204150855	204152984	0	2	683,282,	0,1847,
chr1	204150855	204152984	Linc_00017066	0	+	204150855	204152984	0	2	683,580,	0,1549,
chr1	204361982	204363106	Linc_00003273	0	-	204361982	204363106	0	2	27,414,	0,710,
chr1	205085539	205128713	Linc_00028245	0	+	205085539	205128713	0	2	767,163,	0,43011,
chr1	207138862	207141687	Linc_00009681	0	+	207138862	207141687	0	2	239,1716,	0,1109,
chr1	208420277	208427299	Linc_00014997	0	-	208420277	208427299	0	2	541,118,	0,6904,
chr1	209130875	209131487	Linc_00006748	0	+	209130875	209131487	0	2	193,335,	0,277,
chr1	209130875	209131487	Linc_00014118	0	+	209130875	209131487	0	2	204,324,	0,288,
chr1	210073504	210074665	Linc_00023629	0	-	210073504	210074665	0	2	318,93,	0,1068,
chr1	211032872	211035615	Linc_00003335	0	-	211032872	211035615	0	3	36,161,25,	0,2085,2718,
chr1	213682257	213682657	Linc_00028983	0	-	213682257	213682657	0	2	290,32,	0,368,
chr1	213745972	213749508	Linc_00003353	0	-	213745972	213749508	0	2	1743,33,	0,3503,
chr1	213746566	213749638	Linc_00007642	0	-	213746566	213749638	0	2	1155,163,	0,2909,
chr1	213904879	213938830	Linc_00022930	0	+	213904879	213938830	0	3	11,264,22,	0,32951,33929,
chr1	213938327	213939661	Linc_00001816	0	+	213938327	213939661	0	3	281,97,95,	0,481,1239,
chr1	213939106	213940444	Linc_00022931	0	+	213939106	213940444	0	3	114,100,172,	0,460,1166,
chr1	214714367	214717057	Linc_00020569	0	-	214714367	214717057	0	2	2187,37,	0,2653,
chr1	214714977	214717209	Linc_00010732	0	-	214714977	214717209	0	2	1577,546,	0,1686,
chr1	215132275	215133482	Linc_00001842	0	+	215132275	215133482	0	2	239,81,	0,1126,
chr1	216290830	216578709	Linc_00003382	0	-	216290830	216578709	0	2	141,308,	0,287571,
chr1	216650555	216658069	Linc_00020579	0	-	216650555	216658069	0	2	381,149,	0,7365,
chr1	218298439	218300723	Linc_00010756	0	-	218298439	218300723	0	3	45,145,204,	0,457,2080,
chr1	219088346	219089344	Linc_00001860	0	+	219088346	219089344	0	2	139,103,	0,895,
chr1	219116215	219131933	Linc_00001863	0	+	219116215	219131933	0	3	105,97,163,	0,12802,15555,
chr1	219925936	219927371	Linc_00003426	0	-	219925936	219927371	0	2	40,285,	0,1150,
chr1	220517580	220543581	Linc_00014206	0	+	220517580	220543581	0	4	25,120,91,2510,	0,1969,2800,23491,
chr1	221252807	221254688	Linc_00020631	0	-	221252807	221254688	0	2	767,147,	0,1734,
chr1	221255428	221256027	Linc_00020632	0	-	221255428	221256027	0	2	101,398,	0,201,
chr1	222163270	222164720	Linc_00020634	0	-	222163270	222164720	0	2	371,437,	0,1013,
chr1	222413731	222422023	Linc_00029028	0	-	222413731	222422023	0	2	426,215,	0,8077,
chr1	222413731	222417344	Linc_00029027	0	-	222413731	222417344	0	2	426,436,	0,3177,
chr1	222446595	222448865	Linc_00029029	0	-	222446595	222448865	0	2	149,319,	0,1951,
chr1	224324444	224325114	Linc_00009806	0	+	224324444	224325114	0	2	301,191,	0,479,
chr1	224324458	224325113	Linc_00001923	0	+	224324458	224325113	0	2	287,143,	0,512,
chr1	224544520	224550525	Linc_00001935	0	+	224544520	224550525	0	2	495,36,	0,5969,
chr1	225810683	225819450	Linc_00003481	0	-	225810683	225819450	0	2	961,36,	0,8731,
chr1	226775777	226779488	Linc_00014238	0	+	226775777	226779488	0	2	36,471,	0,3240,
chr1	226906041	226909696	Linc_00023712	0	-	226906041	226909696	0	4	478,185,119,152,	0,789,3121,3503,
chr1	226906041	226909537	Linc_00023711	0	-	226906041	226909537	0	4	478,185,119,46,	0,789,3121,3450,
chr1	226906224	226909534	Linc_00015087	0	-	226906224	226909534	0	3	295,185,372,	0,606,2938,
chr1	226938366	226942458	Linc_00006839	0	+	226938366	226942458	0	3	447,107,287,	0,596,3805,
chr1	226938429	226946080	Linc_00001961	0	+	226938429	226946080	0	4	384,107,351,2662,	0,533,3727,4989,
chr1	226938429	226946080	Linc_00009834	0	+	226938429	226946080	0	4	384,107,351,2626,	0,533,3727,5025,
chr1	226938651	226942848	Linc_00023003	0	+	226938651	226942848	0	2	418,677,	0,3520,
chr1	226938677	226945334	Linc_00028373	0	+	226938677	226945334	0	4	136,107,242,695,	0,285,3479,5962,
chr1	226938677	226945334	Linc_00028374	0	+	226938677	226945334	0	4	136,107,227,695,	0,285,3494,5962,
chr1	226943216	226946074	Linc_00006840	0	+	226943216	226946074	0	2	57,1435,	0,1423,
chr1	227227008	227236898	Linc_00019841	0	+	227227008	227236898	0	2	414,827,	0,9063,
chr1	227611720	227612569	Linc_00001972	0	+	227611720	227612569	0	2	34,407,	0,442,
chr1	227618964	227621329	Linc_00019846	0	+	227618964	227621329	0	4	384,341,55,122,	0,647,1695,2243,
chr1	227618971	227621312	Linc_00014259	0	+	227618971	227621312	0	3	377,341,653,	0,640,1688,
chr1	228337972	228341999	Linc_00029047	0	-	228337972	228341999	0	2	3610,133,	0,3894,
chr1	228342395	228345548	Linc_00028390	0	+	228342395	228345548	0	2	423,235,	0,2918,
chr1	228344073	228347809	Linc_00028391	0	+	228344073	228347809	0	3	150,195,743,	0,1240,2993,
chr1	228344073	228347809	Linc_00028392	0	+	228344073	228347809	0	2	1435,743,	0,2993,
chr1	228547427	228550872	Linc_00009857	0	+	228547427	228550872	0	2	1269,1811,	0,1634,
chr1	228826329	228827459	Linc_00002012	0	+	228826329	228827459	0	2	26,1029,	0,101,
chr1	228979736	228986841	Linc_00007715	0	-	228979736	228986841	0	3	1149,450,277,	0,5009,6828,
chr1	228980444	228981799	Linc_00003512	0	-	228980444	228981799	0	2	805,124,	0,1231,
chr1	228984355	228986797	Linc_00010814	0	-	228984355	228986797	0	2	854,233,	0,2209,
chr1	229047507	229051133	Linc_00006872	0	+	229047507	229051133	0	2	1612,1893,	0,1733,
chr1	229125409	229125964	Linc_00023724	0	-	229125409	229125964	0	2	84,354,	0,201,
chr1	229188533	229191936	Linc_00014293	0	+	229188533	229191936	0	2	245,3075,	0,328,
chr1	229191112	229191775	Linc_00026215	0	+	229191112	229191775	0	2	428,150,	0,513,
chr1	229341102	229341546	Linc_00019883	0	+	229341102	229341546	0	2	39,216,	0,228,
chr1	229349637	229350735	Linc_00028419	0	+	229349637	229350735	0	2	172,758,	0,340,
chr1	229349915	229350735	Linc_00028420	0	+	229349915	229350735	0	2	239,420,	0,400,
chr10	683944	714790	Linc_00033228	0	-	683944	714790	0	3	1118,212,216,	0,2428,30630,
chr10	1078178	1084214	Linc_00038418	0	-	1078178	1084214	0	2	3618,368,	0,5668,
chr10	1081309	1086100	Linc_00033913	0	+	1081309	1086100	0	2	2606,50,	0,4741,
chr10	2570685	2572745	Linc_00037965	0	+	2570685	2572745	0	2	172,272,	0,1788,
chr10	3188768	3190759	Linc_00037966	0	+	3188768	3190759	0	3	98,528,12,	0,1248,1979,
chr10	4039854	4057682	Linc_00037029	0	+	4039854	4057682	0	2	132,427,	0,17401,
chr10	5916326	5926982	Linc_00031289	0	-	5916326	5926982	0	2	262,218,	0,10438,
chr10	5919710	5927043	Linc_00038426	0	-	5919710	5927043	0	2	195,279,	0,7054,
chr10	8071046	8072061	Linc_00034445	0	-	8071046	8072061	0	2	383,283,	0,732,
chr10	8071206	8072347	Linc_00031301	0	-	8071206	8072347	0	2	220,569,	0,572,
chr10	10899306	10976427	Linc_00033241	0	-	10899306	10976427	0	3	130,177,129,	0,35403,76992,
chr10	12570211	12580179	Linc_00030514	0	+	12570211	12580179	0	3	200,165,180,	0,5000,9788,
chr10	12581014	12591356	Linc_00037988	0	+	12581014	12591356	0	3	35,86,3867,	0,3734,6475,
chr10	12584702	12591356	Linc_00037989	0	+	12584702	12591356	0	2	132,3867,	0,2787,
chr10	14282108	14284326	Linc_00033954	0	+	14282108	14284326	0	2	1665,39,	0,2179,
chr10	14290191	14293243	Linc_00041488	0	+	14290191	14293243	0	2	553,1037,	0,2015,
chr10	14290651	14295753	Linc_00032813	0	+	14290651	14295753	0	3	33,669,2062,	0,1555,3040,
chr10	14290668	14292901	Linc_00040682	0	+	14290668	14292901	0	2	16,695,	0,1538,
chr10	14291516	14293864	Linc_00040683	0	+	14291516	14293864	0	2	1359,173,	0,2175,
chr10	14295413	14297097	Linc_00030547	0	+	14295413	14297097	0	2	75,1061,	0,623,
chr10	15019930	15020726	Linc_00031322	0	-	15019930	15020726	0	2	62,314,	0,482,
chr10	16955862	16957412	Linc_00039280	0	+	16955862	16957412	0	2	269,320,	0,1230,
chr10	17243441	17245546	Linc_00030558	0	+	17243441	17245546	0	2	594,575,	0,1530,
chr10	18007700	18008931	Linc_00030559	0	+	18007700	18008931	0	2	22,361,	0,870,
chr10	19041285	19042328	Linc_00033259	0	-	19041285	19042328	0	2	395,322,	0,721,
chr10	19412332	19418433	Linc_00039729	0	-	19412332	19418433	0	4	41,151,271,32,	0,1938,5118,6069,
chr10	19414282	19417726	Linc_00041871	0	-	19414282	19417726	0	2	139,276,	0,3168,
chr10	21865674	22080364	Linc_00041014	0	-	21865674	22080364	0	3	109,85,74,	0,59670,214616,
chr10	21925356	22081901	Linc_00039733	0	-	21925356	22081901	0	3	73,95,236,	0,154934,156309,
chr10	24862030	25215242	Linc_00030588	0	+	24862030	25215242	0	3	87,150,284,	0,132273,352928,
chr10	25204081	25215161	Linc_00035758	0	+	25204081	25215161	0	2	89,203,	0,10877,
chr10	27450318	27479562	Linc_00035768	0	+	27450318	27479562	0	5	21,136,203,104,365,	0,19420,25086,26272,28879,
chr10	27464190	27479562	Linc_00035769	0	+	27464190	27479562	0	4	128,203,104,365,	0,11214,12400,15007,
chr10	27466006	27479562	Linc_00035770	0	+	27466006	27479562	0	5	21,136,203,104,365,	0,3732,9398,10584,13191,
chr10	27469679	27479522	Linc_00037080	0	+	27469679	27479522	0	4	195,203,104,325,	0,5725,6911,9518,
chr10	27914425	27918761	Linc_00033266	0	-	27914425	27918761	0	3	342,104,168,	0,3141,4168,
chr10	30492888	30499581	Linc_00041879	0	-	30492888	30499581	0	2	295,33,	0,6660,
chr10	31081940	31083786	Linc_00030618	0	+	31081940	31083786	0	2	1257,269,	0,1577,
chr10	32365613	32366433	Linc_00039755	0	-	32365613	32366433	0	2	252,213,	0,607,
chr10	34058149	34085674	Linc_00030624	0	+	34058149	34085674	0	3	487,93,82,	0,2487,27443,
chr10	38107822	38111105	Linc_00041899	0	-	38107822	38111105	0	2	813,1358,	0,1925,
chr10	38458248	38459765	Linc_00037100	0	+	38458248	38459765	0	3	36,294,88,	0,811,1429,
chr10	41110582	41135849	Linc_00039764	0	-	41110582	41135849	0	6	62,77,96,150,53,58,	0,375,18675,19046,23673,25209,
chr10	41111010	41135850	Linc_00031418	0	-	41111010	41135850	0	5	24,96,145,53,59,	0,18247,18623,23245,24781,
chr10	41129246	41135624	Linc_00038491	0	-	41129246	41135624	0	4	107,145,53,36,	0,387,5009,6342,
chr10	41174204	41194795	Linc_00032858	0	+	41174204	41194795	0	3	326,63,596,	0,19441,19995,
chr10	41174348	41195564	Linc_00039319	0	+	41174348	41195564	0	3	112,63,1365,	0,19297,19851,
chr10	41907056	41915105	Linc_00031420	0	-	41907056	41915105	0	2	230,685,	0,7364,
chr10	42131935	42138507	Linc_00033302	0	-	42131935	42138507	0	2	97,856,	0,5716,
chr10	42137247	42138613	Linc_00031423	0	-	42137247	42138613	0	2	445,55,	0,1311,
chr10	42550648	42567089	Linc_00041534	0	+	42550648	42567089	0	2	132,2186,	0,14255,
chr10	42746739	42747661	Linc_00041901	0	-	42746739	42747661	0	2	393,141,	0,781,
chr10	42758201	42770284	Linc_00041535	0	+	42758201	42770284	0	2	116,209,	0,11874,
chr10	44420174	44436437	Linc_00035815	0	+	44420174	44436437	0	2	92,353,	0,15910,
chr10	44858621	44863334	Linc_00034520	0	-	44858621	44863334	0	2	779,453,	0,4260,
chr10	46562990	46612229	Linc_00041905	0	-	46562990	46612229	0	5	522,1223,62,107,38,	0,1075,30858,32350,49201,
chr10	46562990	46612229	Linc_00041906	0	-	46562990	46612229	0	4	2298,62,107,38,	0,30858,32350,49201,
chr10	46563759	46624761	Linc_00038494	0	-	46563759	46624761	0	5	1529,62,107,34,65,	0,30089,31581,48432,60937,
chr10	46762615	46765543	Linc_00036234	0	-	46762615	46765543	0	2	402,252,	0,2676,
chr10	46762679	46765528	Linc_00036233	0	-	46762679	46765528	0	2	338,356,	0,2493,
chr10	47605831	47613610	Linc_00039776	0	-	47605831	47613610	0	2	1052,30,	0,7749,
chr10	47606203	47609999	Linc_00041040	0	-	47606203	47609999	0	2	680,111,	0,3685,
chr10	47606351	47611717	Linc_00037476	0	-	47606351	47611717	0	2	532,41,	0,5325,
chr10	47690503	47692784	Linc_00041918	0	-	47690503	47692784	0	2	154,252,	0,2029,
chr10	47695844	47698918	Linc_00041919	0	-	47695844	47698918	0	2	100,197,	0,2877,
chr10	48246662	48247452	Linc_00038505	0	-	48246662	48247452	0	2	364,327,	0,463,
chr10	53212533	53213913	Linc_00032891	0	+	53212533	53213913	0	2	419,116,	0,1264,
chr10	54686810	54687512	Linc_00030693	0	+	54686810	54687512	0	2	112,402,	0,300,
chr10	55017869	55099593	Linc_00030694	0	+	55017869	55099593	0	2	301,59,	0,81665,
chr10	55021504	55099595	Linc_00032892	0	+	55021504	55099595	0	2	757,61,	0,78030,
chr10	55388447	55391949	Linc_00031469	0	-	55388447	55391949	0	2	1423,125,	0,3377,
chr10	56372715	56421375	Linc_00041558	0	+	56372715	56421375	0	5	185,168,45,97,1126,	0,32538,43956,46891,47534,
chr10	56372715	56418331	Linc_00041557	0	+	56372715	56418331	0	2	185,1660,	0,43956,
chr10	57729232	57891514	Linc_00041567	0	+	57729232	57891514	0	2	154,96,	0,162186,
chr10	57770454	57775214	Linc_00039349	0	+	57770454	57775214	0	2	192,444,	0,4316,
chr10	59944258	59946134	Linc_00031482	0	-	59944258	59946134	0	3	189,56,211,	0,1414,1665,
chr10	59944374	59945841	Linc_00031481	0	-	59944374	59945841	0	2	73,169,	0,1298,
chr10	61457816	61459115	Linc_00032918	0	+	61457816	61459115	0	2	28,265,	0,1034,
chr10	61457819	61459118	Linc_00041576	0	+	61457819	61459118	0	2	27,247,	0,1052,
chr10	61457964	61459077	Linc_00038107	0	+	61457964	61459077	0	2	297,208,	0,905,
chr10	61473508	61475148	Linc_00037144	0	+	61473508	61475148	0	2	159,555,	0,1085,
chr10	64724966	64729023	Linc_00031536	0	-	64724966	64729023	0	2	1833,161,	0,3896,
chr10	65194402	65196856	Linc_00034117	0	+	65194402	65196856	0	2	45,1884,	0,570,
chr10	65744410	65747163	Linc_00034607	0	-	65744410	65747163	0	3	1213,522,352,	0,1332,2401,
chr10	67233800	67252091	Linc_00034129	0	+	67233800	67252091	0	4	93,49,78,168,	0,8604,17945,18123,
chr10	76058055	76081258	Linc_00034161	0	+	76058055	76081258	0	3	246,104,207,	0,15971,22996,
chr10	76782188	76859860	Linc_00031592	0	-	76782188	76859860	0	2	220,130,	0,77542,
chr10	83269727	83280195	Linc_00039430	0	+	83269727	83280195	0	3	211,107,802,	0,3112,9666,
chr10	83350678	83353366	Linc_00039431	0	+	83350678	83353366	0	2	207,1495,	0,1193,
chr10	86622352	86623441	Linc_00031602	0	-	86622352	86623441	0	2	638,264,	0,825,
chr10	87087709	87248002	Linc_00038178	0	+	87087709	87248002	0	4	189,95,95,44,	0,34845,106505,160249,
chr10	87194210	87284787	Linc_00041639	0	+	87194210	87284787	0	5	99,43,142,81,133,	0,53748,59865,90164,90444,
chr10	87235788	87284787	Linc_00039437	0	+	87235788	87284787	0	5	146,43,142,81,133,	0,12170,18287,48586,48866,
chr10	87254072	87284784	Linc_00040819	0	+	87254072	87284784	0	3	145,81,130,	0,30302,30582,
chr10	88358704	88361181	Linc_00030872	0	+	88358704	88361181	0	3	51,173,890,	0,1088,1587,
chr10	88358971	88361181	Linc_00030873	0	+	88358971	88361181	0	3	51,173,890,	0,821,1320,
chr10	88359745	88360537	Linc_00038191	0	+	88359745	88360537	0	2	220,246,	0,546,
chr10	90257004	90258989	Linc_00035947	0	+	90257004	90258989	0	2	246,337,	0,1648,
chr10	90542213	90553683	Linc_00034196	0	+	90542213	90553683	0	7	148,92,79,172,80,146,167,	0,970,1151,3908,6932,10580,11303,
chr10	90554418	90571562	Linc_00030891	0	+	90554418	90571562	0	9	206,110,189,253,83,121,98,75,106,	0,2722,3555,6202,7331,9021,12843,13419,17038,
chr10	90554420	90571563	Linc_00039461	0	+	90554420	90571563	0	8	204,110,253,83,121,98,75,107,	0,2720,6200,7329,9019,12841,13417,17036,
chr10	90554449	90571559	Linc_00040829	0	+	90554449	90571559	0	8	175,110,189,253,121,98,75,103,	0,2691,3524,6171,8990,12812,13388,17007,
chr10	90567210	90571555	Linc_00035950	0	+	90567210	90571555	0	3	149,75,99,	0,627,4246,
chr10	90575322	90579441	Linc_00030893	0	+	90575322	90579441	0	2	235,2589,	0,1530,
chr10	90622868	90624490	Linc_00031615	0	-	90622868	90624490	0	2	306,329,	0,1293,
chr10	92685509	92697346	Linc_00041659	0	+	92685509	92697346	0	2	283,223,	0,11614,
chr10	94806364	94808067	Linc_00031646	0	-	94806364	94808067	0	2	1077,248,	0,1455,
chr10	94806364	94808067	Linc_00031645	0	-	94806364	94808067	0	2	1072,253,	0,1450,
chr10	94808273	94811745	Linc_00034668	0	-	94808273	94811745	0	2	2589,26,	0,3446,
chr10	96301152	96302000	Linc_00041668	0	+	96301152	96302000	0	2	272,126,	0,722,
chr10	96702071	96705462	Linc_00039489	0	+	96702071	96705462	0	3	690,270,913,	0,1003,2478,
chr10	96702071	96703366	Linc_00039488	0	+	96702071	96703366	0	2	690,292,	0,1003,
chr10	96703302	96705480	Linc_00040859	0	+	96703302	96705480	0	3	42,321,508,	0,1247,1670,
chr10	96817500	96819182	Linc_00034684	0	-	96817500	96819182	0	2	591,135,	0,1547,
chr10	98423781	98426287	Linc_00034242	0	+	98423781	98426287	0	2	45,495,	0,2011,
chr10	100031848	100032541	Linc_00031698	0	-	100031848	100032541	0	2	274,20,	0,673,
chr10	101069666	101091385	Linc_00031717	0	-	101069666	101091385	0	4	22,57,113,69,	0,131,5806,21650,
chr10	101075390	101091357	Linc_00042045	0	-	101075390	101091357	0	2	195,41,	0,15926,
chr10	101156306	101158873	Linc_00031014	0	+	101156306	101158873	0	2	768,837,	0,1730,
chr10	101469854	101472283	Linc_00034725	0	-	101469854	101472283	0	2	1391,138,	0,2291,
chr10	102326164	102330895	Linc_00042052	0	-	102326164	102330895	0	3	1347,24,898,	0,1487,3833,
chr10	102326164	102330895	Linc_00042051	0	-	102326164	102330895	0	3	1347,106,898,	0,1405,3833,
chr10	102326164	102330895	Linc_00042050	0	-	102326164	102330895	0	2	1347,898,	0,3833,
chr10	102677090	102681856	Linc_00039898	0	-	102677090	102681856	0	2	1965,302,	0,4464,
chr10	107155160	107161233	Linc_00031749	0	-	107155160	107161233	0	3	715,88,429,	0,4386,5644,
chr10	107155202	107159724	Linc_00033486	0	-	107155202	107159724	0	2	673,178,	0,4344,
chr10	110012541	110013342	Linc_00037582	0	-	110012541	110013342	0	2	43,585,	0,216,
chr10	113484842	113489851	Linc_00031129	0	+	113484842	113489851	0	2	28,1486,	0,3523,
chr10	113510635	113518832	Linc_00036401	0	-	113510635	113518832	0	2	877,734,	0,7463,
chr10	113518908	113527485	Linc_00036403	0	-	113518908	113527485	0	3	1255,76,269,	0,2693,8308,
chr10	113518908	113527485	Linc_00036402	0	-	113518908	113527485	0	2	1255,269,	0,8308,
chr10	113524630	113527488	Linc_00037587	0	-	113524630	113527488	0	2	112,272,	0,2586,
chr10	116968683	116974911	Linc_00031776	0	-	116968683	116974911	0	2	5049,71,	0,6157,
chr10	117173005	117181797	Linc_00039614	0	+	117173005	117181797	0	2	524,471,	0,8321,
chr10	117178014	117181797	Linc_00039615	0	+	117178014	117181797	0	2	523,471,	0,3312,
chr10	118946166	118948568	Linc_00033137	0	+	118946166	118948568	0	2	1570,781,	0,1621,
chr10	119440991	119442373	Linc_00036100	0	+	119440991	119442373	0	2	239,823,	0,559,
chr10	123632642	123640416	Linc_00031810	0	-	123632642	123640416	0	2	585,440,	0,7334,
chr10	125425156	125426709	Linc_00033537	0	-	125425156	125426709	0	2	1145,193,	0,1360,
chr10	125425560	125426648	Linc_00034794	0	-	125425560	125426648	0	3	167,118,132,	0,623,956,
chr10	129827351	129869265	Linc_00033544	0	-	129827351	129869265	0	5	352,164,63,165,29,	0,900,16256,16427,41885,
chr10	131619609	131621408	Linc_00034799	0	-	131619609	131621408	0	2	570,78,	0,1721,
chr10	131619693	131621534	Linc_00039663	0	+	131619693	131621534	0	2	634,1143,	0,698,
chr10	131619735	131620261	Linc_00031826	0	-	131619735	131620261	0	2	408,47,	0,479,
chr10	131619934	131622102	Linc_00037388	0	+	131619934	131622102	0	3	29,265,97,	0,1668,2071,
chr10	131620360	131622032	Linc_00038389	0	+	131620360	131622032	0	2	427,95,	0,1577,
chr10	131620369	131622064	Linc_00031223	0	+	131620369	131622064	0	2	1498,127,	0,1568,
chr10	131620402	131622177	Linc_00034800	0	-	131620402	131622177	0	3	833,31,329,	0,965,1446,
chr10	131620414	131621419	Linc_00042087	0	-	131620414	131621419	0	2	284,159,	0,846,
chr10	131621595	131622130	Linc_00039664	0	+	131621595	131622130	0	2	158,309,	0,226,
chr10	131657023	131659005	Linc_00033195	0	+	131657023	131659005	0	2	1150,760,	0,1222,
chr10	131657164	131659146	Linc_00039669	0	+	131657164	131659146	0	2	530,1341,	0,641,
chr10	131657164	131659146	Linc_00039668	0	+	131657164	131659146	0	3	567,901,367,	0,641,1615,
chr10	131657441	131659004	Linc_00042088	0	-	131657441	131659004	0	2	371,619,	0,944,
chr10	131657558	131658691	Linc_00037391	0	+	131657558	131658691	0	2	284,22,	0,1111,
chr10	131658397	131659005	Linc_00033197	0	+	131658397	131659005	0	2	54,336,	0,272,
chr10	131725533	131728399	Linc_00033198	0	+	131725533	131728399	0	4	226,109,68,335,	0,467,2383,2531,
chr10	131875549	131893145	Linc_00031234	0	+	131875549	131893145	0	2	434,2529,	0,15067,
chr10	131878276	131893145	Linc_00034417	0	+	131878276	131893145	0	2	24,2529,	0,12340,
chr10	131884327	131886572	Linc_00034802	0	-	131884327	131886572	0	3	1127,94,542,	0,1195,1703,
chr10	131890635	131893816	Linc_00031829	0	-	131890635	131893816	0	2	1941,600,	0,2581,
chr10	132706139	132708351	Linc_00033559	0	-	132706139	132708351	0	2	1149,15,	0,2197,
chr10	133072621	133073243	Linc_00038714	0	-	133072621	133073243	0	2	203,189,	0,433,
chr10	133115590	133117918	Linc_00031271	0	+	133115590	133117918	0	2	888,64,	0,2264,
chr10_random	3410	10266	Linc_00042719	0	+	3410	10266	0	2	169,356,	0,6500,
chr10_random	19006477	19009649	Linc_00043150	0	+	19006477	19009649	0	2	204,233,	0,2939,
chr10_random	24355745	24357599	Linc_00043399	0	-	24355745	24357599	0	2	49,220,	0,1634,
chr10_random	26508704	26510866	Linc_00043180	0	-	26508704	26510866	0	2	859,93,	0,2069,
chr10_random	26679144	26680498	Linc_00042753	0	-	26679144	26680498	0	3	57,63,337,	0,840,1017,
chr10_random	26679144	26681304	Linc_00042755	0	-	26679144	26681304	0	4	57,415,611,30,	0,840,1433,2130,
chr10_random	26679144	26681302	Linc_00042754	0	-	26679144	26681302	0	4	57,63,238,725,	0,840,1017,1433,
chr10_random	26679145	26680411	Linc_00043445	0	-	26679145	26680411	0	3	56,63,254,	0,839,1012,
chr10_random	26679995	26681383	Linc_00042896	0	-	26679995	26681383	0	3	52,1027,109,	0,166,1279,
chr10_random	26679995	26681383	Linc_00042897	0	-	26679995	26681383	0	4	52,238,611,109,	0,166,582,1279,
chr10_random	27561631	27563430	Linc_00043429	0	+	27561631	27563430	0	2	1008,567,	0,1232,
chr10_random	27677283	27679705	Linc_00043282	0	-	27677283	27679705	0	2	279,619,	0,1803,
chr10_random	29215994	29219944	Linc_00043154	0	+	29215994	29219944	0	2	372,764,	0,3186,
chr10_random	29636354	29647555	Linc_00043446	0	-	29636354	29647555	0	2	178,181,	0,11020,
chr10_random	29668450	29673159	Linc_00043436	0	+	29668450	29673159	0	3	121,113,62,	0,3373,4647,
chr10_random	29693075	29695848	Linc_00043401	0	-	29693075	29695848	0	2	134,273,	0,2500,
chr10_random	31335717	31337748	Linc_00042899	0	-	31335717	31337748	0	2	38,1134,	0,897,
chr10_random	31335717	31337748	Linc_00042900	0	-	31335717	31337748	0	2	233,1134,	0,897,
chr10_random	31512745	31524811	Linc_00042758	0	-	31512745	31524811	0	2	1774,89,	0,11977,
chr10_random	31517566	31519417	Linc_00043266	0	+	31517566	31519417	0	2	28,607,	0,1244,
chr10_random	31629304	31629968	Linc_00043267	0	+	31629304	31629968	0	2	574,15,	0,649,
chr10_random	31651678	31652240	Linc_00042759	0	-	31651678	31652240	0	2	79,366,	0,196,
chr10_random	31725338	31729227	Linc_00042730	0	+	31725338	31729227	0	5	155,91,62,97,155,	0,457,2473,3103,3734,
chr10_random	31725377	31726828	Linc_00042960	0	+	31725377	31726828	0	2	116,1033,	0,418,
chr10_random	31727490	31729161	Linc_00042961	0	+	31727490	31729161	0	3	383,97,89,	0,951,1582,
chr10_random	32060291	32061799	Linc_00042887	0	+	32060291	32061799	0	3	103,67,35,	0,892,1473,
chr10_random	32339305	32343351	Linc_00042971	0	-	32339305	32343351	0	5	214,79,66,57,346,	0,2365,3359,3562,3700,
chr10_random	32339405	32342732	Linc_00042760	0	-	32339405	32342732	0	3	114,79,68,	0,2265,3259,
chr10_random	34865121	34894044	Linc_00043289	0	-	34865121	34894044	0	7	2284,124,127,59,269,607,41,	0,4295,4706,26717,27560,28153,28882,
chr10_random	34865121	34893171	Linc_00043287	0	-	34865121	34893171	0	5	2284,124,127,59,490,	0,4295,4706,26717,27560,
chr10_random	34865121	34893914	Linc_00043288	0	-	34865121	34893914	0	6	2284,124,127,59,269,640,	0,4295,4706,26717,27560,28153,
chr10_random	34865298	34892803	Linc_00042765	0	-	34865298	34892803	0	5	2107,96,127,59,122,	0,4146,4529,26540,27383,
chr10_random	34869301	34894055	Linc_00042905	0	-	34869301	34894055	0	7	239,127,59,63,242,607,47,	0,526,22537,23380,23553,23973,24707,
chr10_random	34869427	34894083	Linc_00042904	0	-	34869427	34894083	0	5	113,127,59,63,1225,	0,400,22411,23254,23431,
chr10_random	34869427	34894079	Linc_00042976	0	-	34869427	34894079	0	6	113,127,59,63,1023,21,	0,400,22411,23254,23431,24631,
chr10_random	34891847	34894087	Linc_00043187	0	-	34891847	34894087	0	5	50,63,96,607,29,	0,834,1007,1427,2211,
chr10_random	34892856	34894100	Linc_00042766	0	-	34892856	34894100	0	3	240,607,97,	0,418,1147,
chr10_random	35107746	35110038	Linc_00042906	0	-	35107746	35110038	0	3	47,137,154,	0,1435,2138,
chr10_random	35577179	35580059	Linc_00042977	0	-	35577179	35580059	0	2	175,158,	0,2722,
chr10_random	35577200	35581589	Linc_00042768	0	-	35577200	35581589	0	3	154,140,320,	0,2701,4069,
chr10_random	35970595	35971758	Linc_00042770	0	-	35970595	35971758	0	2	570,271,	0,892,
chr10_random	35970958	35971745	Linc_00042978	0	-	35970958	35971745	0	2	207,243,	0,544,
chr10_random	36131364	36132680	Linc_00042741	0	+	36131364	36132680	0	2	328,468,	0,848,
chr10_random	36541744	36545623	Linc_00043441	0	+	36541744	36545623	0	3	82,751,734,	0,1543,3145,
chr10_random	36541744	36545697	Linc_00043442	0	+	36541744	36545697	0	5	82,193,117,75,61,	0,1543,2177,3145,3892,
chr10_random	36792300	36792782	Linc_00043290	0	-	36792300	36792782	0	2	161,144,	0,338,
chr10_random	37156803	37158891	Linc_00042980	0	-	37156803	37158891	0	2	168,726,	0,1362,
chr10_random	37299648	37302390	Linc_00043396	0	+	37299648	37302390	0	2	353,227,	0,2515,
chr10_random	38048232	38059511	Linc_00043292	0	-	38048232	38059511	0	3	1180,24,325,	0,6820,10954,
chr10_random	38354168	38362955	Linc_00043443	0	+	38354168	38362955	0	4	297,95,52,125,	0,4681,5729,8662,
chr11	30518	32870	Linc_00053576	0	+	30518	32870	0	2	173,532,	0,1820,
chr11	30518	33158	Linc_00053577	0	+	30518	33158	0	3	173,415,92,	0,1820,2548,
chr11	30518	31628	Linc_00053575	0	+	30518	31628	0	2	173,472,	0,638,
chr11	32215	33158	Linc_00043536	0	+	32215	33158	0	2	538,92,	0,851,
chr11	169987	172758	Linc_00054286	0	-	169987	172758	0	2	49,2610,	0,161,
chr11	205600	206503	Linc_00055453	0	+	205600	206503	0	2	151,459,	0,444,
chr11	348012	356292	Linc_00046717	0	+	348012	356292	0	4	43,115,120,716,	0,1381,1852,7564,
chr11	349186	355783	Linc_00052407	0	+	349186	355783	0	3	313,120,207,	0,678,6390,
chr11	349388	355782	Linc_00043556	0	+	349388	355782	0	3	120,117,206,	0,479,6188,
chr11	349388	355782	Linc_00043557	0	+	349388	355782	0	3	120,120,206,	0,476,6188,
chr11	349389	350101	Linc_00048170	0	+	349389	350101	0	2	119,237,	0,475,
chr11	349632	356295	Linc_00048171	0	+	349632	356295	0	2	352,719,	0,5944,
chr11	1259031	1260908	Linc_00048195	0	+	1259031	1260908	0	2	328,1079,	0,798,
chr11	1488510	1491422	Linc_00058989	0	-	1488510	1491422	0	2	640,52,	0,2860,
chr11	1488510	1491383	Linc_00058988	0	-	1488510	1491383	0	2	640,32,	0,2841,
chr11	1488542	1491114	Linc_00057824	0	-	1488542	1491114	0	2	486,36,	0,2536,
chr11	1512247	1515603	Linc_00057825	0	-	1512247	1515603	0	2	2255,127,	0,3229,
chr11	1516922	1518766	Linc_00058443	0	+	1516922	1518766	0	2	9,1614,	0,230,
chr11	1520323	1521573	Linc_00058990	0	-	1520323	1521573	0	2	588,275,	0,975,
chr11	1521178	1521805	Linc_00058444	0	+	1521178	1521805	0	2	34,443,	0,184,
chr11	1687595	1689152	Linc_00053619	0	+	1687595	1689152	0	2	886,13,	0,1544,
chr11	1844026	1845479	Linc_00058446	0	+	1844026	1845479	0	2	217,88,	0,1365,
chr11	1845360	1855273	Linc_00048201	0	+	1845360	1855273	0	2	174,392,	0,9521,
chr11	3407609	3409136	Linc_00056060	0	-	3407609	3409136	0	2	725,550,	0,977,
chr11	3407609	3409136	Linc_00056061	0	-	3407609	3409136	0	2	686,550,	0,977,
chr11	4231859	4232486	Linc_00055477	0	+	4231859	4232486	0	2	111,378,	0,249,
chr11	4560874	4563317	Linc_00059000	0	-	4560874	4563317	0	2	590,374,	0,2069,
chr11	4730148	4733696	Linc_00044682	0	-	4730148	4733696	0	2	437,299,	0,3249,
chr11	4733874	4737661	Linc_00043615	0	+	4733874	4737661	0	3	96,125,100,	0,956,3687,
chr11	4733934	4737661	Linc_00043614	0	+	4733934	4737661	0	3	26,125,100,	0,896,3627,
chr11	4733979	4737661	Linc_00058452	0	+	4733979	4737661	0	3	14,125,100,	0,851,3582,
chr11	4734002	4737661	Linc_00058453	0	+	4734002	4737661	0	3	14,125,100,	0,828,3559,
chr11	4734025	4737661	Linc_00058454	0	+	4734025	4737661	0	3	14,125,100,	0,805,3536,
chr11	4734048	4737661	Linc_00058455	0	+	4734048	4737661	0	3	14,125,100,	0,782,3513,
chr11	4951147	5113983	Linc_00057382	0	+	4951147	5113983	0	4	248,100,219,127,	0,33658,134097,162709,
chr11	4951435	5113983	Linc_00057383	0	+	4951435	5113983	0	4	84,100,219,127,	0,33370,133809,162421,
chr11	5143810	5146246	Linc_00058457	0	+	5143810	5146246	0	2	94,139,	0,2297,
chr11	5155291	5156389	Linc_00056083	0	-	5155291	5156389	0	2	549,254,	0,844,
chr11	5155291	5155935	Linc_00054324	0	-	5155291	5155935	0	2	116,243,	0,401,
chr11	5155291	5155860	Linc_00056082	0	-	5155291	5155860	0	2	264,231,	0,338,
chr11	6960845	6963371	Linc_00047294	0	-	6960845	6963371	0	2	285,859,	0,1667,
chr11	7660138	7662789	Linc_00051494	0	-	7660138	7662789	0	2	281,103,	0,2548,
chr11	7696188	7696795	Linc_00057862	0	-	7696188	7696795	0	2	315,19,	0,588,
chr11	7850102	7854019	Linc_00058466	0	+	7850102	7854019	0	2	116,201,	0,3716,
chr11	7850143	7854058	Linc_00043634	0	+	7850143	7854058	0	2	281,240,	0,3675,
chr11	8090120	8090723	Linc_00054347	0	-	8090120	8090723	0	2	252,269,	0,334,
chr11	8091629	8094322	Linc_00054349	0	-	8091629	8094322	0	3	63,121,117,	0,301,2576,
chr11	8438053	8439136	Linc_00048224	0	+	8438053	8439136	0	2	794,92,	0,991,
chr11	8558500	8589711	Linc_00044726	0	-	8558500	8589711	0	3	1060,64,47,	0,27401,31164,
chr11	8558500	8589694	Linc_00044725	0	-	8558500	8589694	0	3	1060,64,310,	0,27401,30884,
chr11	8559054	8586025	Linc_00054360	0	-	8559054	8586025	0	2	506,124,	0,26847,
chr11	8574984	8589694	Linc_00044727	0	-	8574984	8589694	0	3	135,64,310,	0,10917,14400,
chr11	8575010	8589890	Linc_00056104	0	-	8575010	8589890	0	3	166,64,226,	0,10891,14654,
chr11	8585765	8589694	Linc_00044728	0	-	8585765	8589694	0	2	200,310,	0,3619,
chr11	8679971	8684031	Linc_00044736	0	-	8679971	8684031	0	2	210,96,	0,3964,
chr11	8772902	8806535	Linc_00059037	0	-	8772902	8806535	0	4	22,122,125,193,	0,21747,32123,33440,
chr11	8799614	8806535	Linc_00059038	0	-	8799614	8806535	0	3	51,125,193,	0,5411,6728,
chr11	8806340	8807380	Linc_00044738	0	-	8806340	8807380	0	2	178,147,	0,893,
chr11	9253613	9255355	Linc_00047323	0	-	9253613	9255355	0	2	403,964,	0,778,
chr11	9393304	9398224	Linc_00048238	0	+	9393304	9398224	0	2	975,15,	0,4905,
chr11	9882154	9884691	Linc_00055527	0	+	9882154	9884691	0	5	158,201,109,109,233,	0,1190,1532,2026,2304,
chr11	10036110	10036981	Linc_00044783	0	-	10036110	10036981	0	2	40,489,	0,382,
chr11	10036476	10038514	Linc_00048254	0	+	10036476	10038514	0	2	359,37,	0,2001,
chr11	10407489	10409255	Linc_00057905	0	-	10407489	10409255	0	2	77,969,	0,797,
chr11	10471988	10479171	Linc_00054410	0	-	10471988	10479171	0	2	789,5728,	0,1455,
chr11	10504200	10510831	Linc_00044809	0	-	10504200	10510831	0	2	2259,334,	0,6297,
chr11	10516104	10519508	Linc_00056140	0	-	10516104	10519508	0	2	113,248,	0,3156,
chr11	10522003	10530537	Linc_00049064	0	-	10522003	10530537	0	5	23,59,168,85,58,	0,182,5476,8117,8476,
chr11	10527363	10530600	Linc_00044812	0	-	10527363	10530600	0	3	284,85,121,	0,2757,3116,
chr11	10926019	10926533	Linc_00051557	0	-	10926019	10926533	0	2	135,250,	0,264,
chr11	10929607	10930049	Linc_00044831	0	-	10929607	10930049	0	2	165,177,	0,265,
chr11	10929609	10931938	Linc_00054420	0	-	10929609	10931938	0	3	163,147,25,	0,263,2304,
chr11	11164891	11167146	Linc_00058516	0	+	11164891	11167146	0	2	792,600,	0,1655,
chr11	11216077	11217054	Linc_00055559	0	+	11216077	11217054	0	3	79,123,118,	0,422,859,
chr11	11216109	11216672	Linc_00058521	0	+	11216109	11216672	0	2	47,173,	0,390,
chr11	11221997	11223372	Linc_00055560	0	+	11221997	11223372	0	3	163,37,195,	0,418,1180,
chr11	11222251	11223375	Linc_00050940	0	+	11222251	11223375	0	2	201,198,	0,926,
chr11	11224588	11225282	Linc_00053735	0	+	11224588	11225282	0	2	329,201,	0,493,
chr11	11229595	11239063	Linc_00043766	0	+	11229595	11239063	0	2	125,163,	0,9305,
chr11	11515193	11516928	Linc_00049077	0	-	11515193	11516928	0	2	326,168,	0,1567,
chr11	11515206	11517764	Linc_00044836	0	-	11515206	11517764	0	2	313,583,	0,1975,
chr11	11608528	11609608	Linc_00049080	0	-	11608528	11609608	0	4	96,104,81,320,	0,256,452,760,
chr11	11609667	11611154	Linc_00049081	0	-	11609667	11611154	0	4	42,116,218,74,	0,271,482,1413,
chr11	11610098	11611112	Linc_00051561	0	-	11610098	11611112	0	2	269,32,	0,982,
chr11	11989327	11992542	Linc_00056163	0	-	11989327	11992542	0	2	317,316,	0,2899,
chr11	11992831	11996746	Linc_00044869	0	-	11992831	11996746	0	2	175,698,	0,3217,
chr11	12383076	12399741	Linc_00043792	0	+	12383076	12399741	0	3	122,69,255,	0,438,16410,
chr11	12383208	12399593	Linc_00052501	0	+	12383208	12399593	0	3	37,69,107,	0,306,16278,
chr11	12383236	12399595	Linc_00043793	0	+	12383236	12399595	0	2	347,109,	0,16250,
chr11	12744842	12760923	Linc_00057939	0	-	12744842	12760923	0	5	728,204,109,76,113,	0,8105,11292,13140,15968,
chr11	12744842	12760923	Linc_00057940	0	-	12744842	12760923	0	5	728,204,109,215,113,	0,8105,11292,13001,15968,
chr11	12744842	12752131	Linc_00057938	0	-	12744842	12752131	0	2	728,184,	0,7105,
chr11	12744842	12760923	Linc_00059096	0	-	12744842	12760923	0	4	728,204,109,113,	0,8105,11292,15968,
chr11	12787046	12808606	Linc_00058529	0	+	12787046	12808606	0	2	486,108,	0,21452,
chr11	13041442	13043897	Linc_00055574	0	+	13041442	13043897	0	2	276,1258,	0,1197,
chr11	13041525	13043836	Linc_00053753	0	+	13041525	13043836	0	2	193,1200,	0,1111,
chr11	13303602	13310088	Linc_00048326	0	+	13303602	13310088	0	7	183,33,47,33,39,302,654,	0,523,1001,1232,1475,5402,5832,
chr11	13303673	13310099	Linc_00055580	0	+	13303673	13310099	0	7	112,33,264,39,41,26,665,	0,452,930,4879,5331,5607,5761,
chr11	13303673	13310099	Linc_00055581	0	+	13303673	13310099	0	8	112,33,47,33,39,41,26,665,	0,452,930,1161,1404,5331,5607,5761,
chr11	13303689	13310088	Linc_00057444	0	+	13303689	13310088	0	8	96,33,47,33,39,41,26,654,	0,436,914,1145,4863,5315,5591,5745,
chr11	13303748	13310104	Linc_00058533	0	+	13303748	13310104	0	6	37,33,264,39,302,670,	0,377,855,4804,5256,5686,
chr11	13303748	13310104	Linc_00058534	0	+	13303748	13310104	0	7	37,33,47,33,39,302,670,	0,377,855,1086,4804,5256,5686,
chr11	13304202	13310104	Linc_00058535	0	+	13304202	13310104	0	4	665,39,302,670,	0,875,4802,5232,
chr11	13304223	13310088	Linc_00048327	0	+	13304223	13310088	0	4	644,39,302,654,	0,4329,4781,5211,
chr11	13304375	13310099	Linc_00055582	0	+	13304375	13310099	0	5	492,39,41,26,665,	0,702,4629,4905,5059,
chr11	13304375	13310099	Linc_00055583	0	+	13304375	13310099	0	5	275,33,39,302,665,	0,459,4177,4629,5059,
chr11	13305028	13310088	Linc_00053757	0	+	13305028	13310088	0	4	88,41,180,654,	0,3976,4098,4406,
chr11	13306047	13310092	Linc_00050954	0	+	13306047	13310092	0	5	39,43,84,51,1088,	0,437,690,970,2957,
chr11	13306091	13307427	Linc_00058537	0	+	13306091	13307427	0	5	270,43,84,51,19,	0,393,646,926,1317,
chr11	13306098	13307431	Linc_00046836	0	+	13306098	13307431	0	4	429,84,51,23,	0,639,919,1310,
chr11	13306415	13310092	Linc_00050955	0	+	13306415	13310092	0	5	112,84,51,302,658,	0,322,602,2589,3019,
chr11	13306576	13307437	Linc_00053758	0	+	13306576	13307437	0	3	245,51,29,	0,441,832,
chr11	13308503	13310088	Linc_00053759	0	+	13308503	13310088	0	4	88,41,180,654,	0,501,623,931,
chr11	13308661	13310104	Linc_00046837	0	+	13308661	13310104	0	2	645,670,	0,773,
chr11	13308972	13310088	Linc_00057445	0	+	13308972	13310088	0	3	73,26,654,	0,308,462,
chr11	13382321	13382966	Linc_00044883	0	-	13382321	13382966	0	2	66,219,	0,426,
chr11	13383359	13386721	Linc_00044884	0	-	13383359	13386721	0	2	71,699,	0,2663,
chr11	13464116	13466449	Linc_00053767	0	+	13464116	13466449	0	3	68,317,204,	0,652,2129,
chr11	13464208	13466449	Linc_00053768	0	+	13464208	13466449	0	3	259,317,204,	0,560,2037,
chr11	13476665	13477291	Linc_00050961	0	+	13476665	13477291	0	3	101,81,261,	0,195,365,
chr11	14096603	14100580	Linc_00044894	0	-	14096603	14100580	0	2	2105,149,	0,3828,
chr11	14541134	14542385	Linc_00048362	0	+	14541134	14542385	0	2	31,1158,	0,93,
chr11	14695514	14696719	Linc_00047404	0	-	14695514	14696719	0	2	155,221,	0,984,
chr11	14943209	14948589	Linc_00044907	0	-	14943209	14948589	0	4	28,93,102,33,	0,4050,4694,5347,
chr11	16729533	16731535	Linc_00049129	0	-	16729533	16731535	0	2	1143,320,	0,1682,
chr11	19138112	19142947	Linc_00059120	0	-	19138112	19142947	0	8	213,131,146,1600,130,66,107,201,	0,835,1128,1363,3802,4022,4294,4634,
chr11	19138112	19139202	Linc_00059119	0	-	19138112	19139202	0	2	213,255,	0,835,
chr11	19138150	19139144	Linc_00051594	0	-	19138150	19139144	0	2	175,177,	0,817,
chr11	19138182	19166294	Linc_00049138	0	-	19138182	19166294	0	10	143,131,146,1600,130,66,417,241,61,174,	0,765,1058,1293,3732,3952,4224,4973,5331,27938,
chr11	20468324	20473230	Linc_00059122	0	-	20468324	20473230	0	4	27,87,125,183,	0,2713,4484,4723,
chr11	20472803	20473231	Linc_00044940	0	-	20472803	20473231	0	2	130,184,	0,244,
chr11	20487266	20488475	Linc_00059124	0	-	20487266	20488475	0	2	97,294,	0,915,
chr11	20490874	20495115	Linc_00059125	0	-	20490874	20495115	0	3	284,219,21,	0,2901,4220,
chr11	20490905	20494175	Linc_00044943	0	-	20490905	20494175	0	2	253,400,	0,2870,
chr11	21012782	21017853	Linc_00048410	0	+	21012782	21017853	0	2	165,767,	0,4304,
chr11	22263645	22265370	Linc_00044964	0	-	22263645	22265370	0	2	852,163,	0,1562,
chr11	22267166	22267836	Linc_00049156	0	-	22267166	22267836	0	3	102,34,211,	0,334,459,
chr11	22267166	22269721	Linc_00044965	0	-	22267166	22269721	0	6	102,34,121,44,32,199,	0,334,459,1069,1340,2356,
chr11	22267631	22269459	Linc_00059142	0	-	22267631	22269459	0	3	115,44,953,	0,604,875,
chr11	22267632	22268445	Linc_00054489	0	-	22267632	22268445	0	2	114,210,	0,603,
chr11	22399474	22412237	Linc_00044969	0	-	22399474	22412237	0	3	818,115,316,	0,8601,12447,
chr11	22399934	22408397	Linc_00047440	0	-	22399934	22408397	0	2	358,322,	0,8141,
chr11	22407715	22412444	Linc_00047441	0	-	22407715	22412444	0	3	149,115,523,	0,360,4206,
chr11	22407750	22413047	Linc_00044970	0	-	22407750	22413047	0	3	114,115,199,	0,325,5098,
chr11	22759346	22761904	Linc_00049161	0	-	22759346	22761904	0	2	1389,40,	0,2518,
chr11	22759346	22773000	Linc_00044972	0	-	22759346	22773000	0	2	1389,92,	0,13562,
chr11	23118460	23154882	Linc_00043960	0	+	23118460	23154882	0	7	141,134,172,35,92,25,1207,	0,11131,17678,21131,23873,24474,35215,
chr11	23118460	23154882	Linc_00043959	0	+	23118460	23154882	0	7	141,134,172,190,92,25,1207,	0,11131,17678,21133,23873,24474,35215,
chr11	23129590	23140103	Linc_00046915	0	+	23129590	23140103	0	3	135,172,512,	0,6548,10001,
chr11	23129590	23154887	Linc_00046916	0	+	23129590	23154887	0	5	135,172,92,25,1104,	0,6548,12743,13344,24193,
chr11	23136090	23140032	Linc_00043961	0	+	23136090	23140032	0	2	220,439,	0,3503,
chr11	23429803	23432163	Linc_00043965	0	+	23429803	23432163	0	2	114,149,	0,2211,
chr11	23441318	23464706	Linc_00043966	0	+	23441318	23464706	0	3	171,137,1741,	0,19233,21647,
chr11	23462026	23465253	Linc_00046918	0	+	23462026	23465253	0	2	2715,180,	0,3047,
chr11	24481407	24483400	Linc_00044981	0	-	24481407	24483400	0	2	744,453,	0,1540,
chr11	27328079	27436619	Linc_00059155	0	-	27328079	27436619	0	3	426,92,41,	0,107325,108499,
chr11	27345815	27436619	Linc_00059156	0	-	27345815	27436619	0	4	67,76,92,41,	0,1025,89589,90763,
chr11	27345815	27436619	Linc_00059157	0	-	27345815	27436619	0	4	67,76,92,41,	0,433,89589,90763,
chr11	28695138	28851099	Linc_00043970	0	+	28695138	28851099	0	3	1923,52,25,	0,155635,155936,
chr11	35649221	35663226	Linc_00055687	0	+	35649221	35663226	0	2	154,157,	0,13848,
chr11	35798617	35800267	Linc_00045026	0	-	35798617	35800267	0	2	527,349,	0,1301,
chr11	36919202	36920513	Linc_00056244	0	-	36919202	36920513	0	2	803,338,	0,973,
chr11	37598628	37601716	Linc_00044007	0	+	37598628	37601716	0	2	1267,1118,	0,1970,
chr11	38861001	38861723	Linc_00054533	0	-	38861001	38861723	0	2	315,60,	0,662,
chr11	47067591	47118996	Linc_00059177	0	-	47067591	47118996	0	2	253,118,	0,51287,
chr11	51918141	51923929	Linc_00057560	0	+	51918141	51923929	0	3	906,139,929,	0,3996,4859,
chr11	51918141	51922713	Linc_00058658	0	+	51918141	51922713	0	2	906,576,	0,3996,
chr11	52025372	52035900	Linc_00044045	0	+	52025372	52035900	0	3	119,84,75,	0,6595,10453,
chr11	52055396	52059513	Linc_00059185	0	-	52055396	52059513	0	2	791,314,	0,3803,
chr11	53029067	53053970	Linc_00056268	0	-	53029067	53053970	0	2	858,103,	0,24800,
chr11	53311451	53315311	Linc_00055737	0	+	53311451	53315311	0	3	924,132,165,	0,1740,3695,
chr11	53311451	53313584	Linc_00055736	0	+	53311451	53313584	0	2	924,393,	0,1740,
chr11	55477545	55509666	Linc_00058676	0	+	55477545	55509666	0	3	112,186,620,	0,26745,31501,
chr11	59320781	59323517	Linc_00051144	0	+	59320781	59323517	0	2	215,363,	0,2373,
chr11	59340506	59354637	Linc_00049242	0	-	59340506	59354637	0	2	884,117,	0,14014,
chr11	59340510	59363448	Linc_00051688	0	-	59340510	59363448	0	3	349,67,133,	0,14010,22805,
chr11	59340524	59363805	Linc_00045102	0	-	59340524	59363805	0	3	866,67,490,	0,13996,22791,
chr11	59363637	59365590	Linc_00052684	0	+	59363637	59365590	0	2	179,173,	0,1780,
chr11	59671887	59674613	Linc_00051151	0	+	59671887	59674613	0	2	686,1516,	0,1210,
chr11	59734571	59735500	Linc_00049246	0	-	59734571	59735500	0	2	162,134,	0,795,
chr11	59736866	59743176	Linc_00054574	0	-	59736866	59743176	0	2	188,131,	0,6179,
chr11	59768279	59779736	Linc_00056287	0	-	59768279	59779736	0	2	179,215,	0,11242,
chr11	60874704	60893626	Linc_00045123	0	-	60874704	60893626	0	2	111,174,	0,18748,
chr11	63433335	63434560	Linc_00044125	0	+	63433335	63434560	0	3	252,63,50,	0,582,1175,
chr11	63828906	63829521	Linc_00058713	0	+	63828906	63829521	0	2	250,251,	0,364,
chr11	63882865	63885065	Linc_00053149	0	-	63882865	63885065	0	2	449,215,	0,1985,
chr11	63883952	63885402	Linc_00054589	0	-	63883952	63885402	0	3	29,150,256,	0,898,1194,
chr11	63884172	63885765	Linc_00049271	0	-	63884172	63885765	0	2	828,619,	0,974,
chr11	63884172	63887195	Linc_00049273	0	-	63884172	63887195	0	4	828,92,202,524,	0,974,2209,2499,
chr11	63884172	63887195	Linc_00049272	0	-	63884172	63887195	0	5	828,92,202,123,190,	0,974,2209,2499,2833,
chr11	63885110	63887646	Linc_00047546	0	-	63885110	63887646	0	2	128,1265,	0,1271,
chr11	63890384	63896344	Linc_00049275	0	-	63890384	63896344	0	4	556,1147,103,170,	0,739,5612,5790,
chr11	63921041	63924604	Linc_00058025	0	-	63921041	63924604	0	2	197,414,	0,3149,
chr11	68572130	68573835	Linc_00058747	0	+	68572130	68573835	0	2	39,338,	0,1367,
chr11	68584408	68592311	Linc_00054024	0	+	68584408	68592311	0	2	126,188,	0,7715,
chr11	68764653	68769808	Linc_00055827	0	+	68764653	68769808	0	2	4794,92,	0,5063,
chr11	70638902	70642703	Linc_00058773	0	+	70638902	70642703	0	2	155,206,	0,3595,
chr11	71880304	71884837	Linc_00048677	0	+	71880304	71884837	0	2	490,447,	0,4086,
chr11	72242285	72243761	Linc_00059255	0	-	72242285	72243761	0	2	342,618,	0,858,
chr11	72564388	72583012	Linc_00044267	0	+	72564388	72583012	0	2	179,193,	0,18431,
chr11	73060441	73077942	Linc_00049334	0	-	73060441	73077942	0	2	270,41,	0,17460,
chr11	73643669	73645807	Linc_00044277	0	+	73643669	73645807	0	2	309,373,	0,1765,
chr11	73695600	73696594	Linc_00047084	0	+	73695600	73696594	0	2	293,29,	0,965,
chr11	73722404	73725616	Linc_00058070	0	-	73722404	73725616	0	2	1262,406,	0,2806,
chr11	78831824	78832831	Linc_00044286	0	+	78831824	78832831	0	2	42,480,	0,527,
chr11	78831837	78832831	Linc_00054077	0	+	78831837	78832831	0	2	73,480,	0,514,
chr11	78958700	78960438	Linc_00051767	0	-	78958700	78960438	0	3	148,441,25,	0,1078,1713,
chr11	78959267	78961275	Linc_00056345	0	-	78959267	78961275	0	3	952,81,132,	0,1146,1876,
chr11	78959267	78960565	Linc_00054641	0	-	78959267	78960565	0	2	952,152,	0,1146,
chr11	88114067	88244779	Linc_00052791	0	+	88114067	88244779	0	2	69,271,	0,130441,
chr11	90375770	90404399	Linc_00051784	0	-	90375770	90404399	0	6	354,76,68,59,84,225,	0,10368,16426,17768,26991,28404,
chr11	90375885	90413294	Linc_00047615	0	-	90375885	90413294	0	7	239,76,68,59,84,220,66,	0,10253,16311,17653,26876,28289,37343,
chr11	91058881	91059981	Linc_00059278	0	-	91058881	91059981	0	2	636,69,	0,1031,
chr11	91063138	91067530	Linc_00056360	0	-	91063138	91067530	0	2	74,2318,	0,2074,
chr11	91149906	91150765	Linc_00054658	0	-	91149906	91150765	0	2	598,30,	0,829,
chr11	91149936	91150741	Linc_00056361	0	-	91149936	91150741	0	2	320,174,	0,631,
chr11	98666190	98685773	Linc_00059285	0	-	98666190	98685773	0	2	40,924,	0,18659,
chr11	98679670	98686454	Linc_00054120	0	+	98679670	98686454	0	2	77,2415,	0,4369,
chr11	98698469	98698986	Linc_00054122	0	+	98698469	98698986	0	2	204,206,	0,311,
chr11	100963515	101007183	Linc_00049394	0	-	100963515	101007183	0	5	433,87,52,80,209,	0,2865,29868,34504,43459,
chr11	100963515	101004853	Linc_00049393	0	-	100963515	101004853	0	5	433,52,27,80,101,	0,29868,34077,34504,41237,
chr11	100965997	101004853	Linc_00049395	0	-	100965997	101004853	0	5	295,87,52,80,101,	0,383,27386,32022,38755,
chr11	100966303	101004853	Linc_00049396	0	-	100966303	101004853	0	4	164,52,80,101,	0,27080,31716,38449,
chr11	100987665	100988562	Linc_00051333	0	+	100987665	100988562	0	2	590,24,	0,873,
chr11	101482464	101485505	Linc_00054677	0	-	101482464	101485505	0	3	143,63,246,	0,1899,2795,
chr11	107048358	107067477	Linc_00058831	0	+	107048358	107067477	0	4	301,113,86,83,	0,15036,18382,19036,
chr11	108014981	108016883	Linc_00056382	0	-	108014981	108016883	0	2	590,385,	0,1517,
chr11	108612295	108619048	Linc_00055932	0	+	108612295	108619048	0	4	296,231,67,211,	0,3077,5907,6542,
chr11	109029729	109047079	Linc_00058853	0	+	109029729	109047079	0	3	95,163,289,	0,3605,17061,
chr11	109044459	109072361	Linc_00051355	0	+	109044459	109072361	0	4	44,206,203,23,	0,1171,2331,27879,
chr11	109073058	109094715	Linc_00058855	0	+	109073058	109094715	0	3	137,93,2970,	0,14902,18687,
chr11	109087687	109094715	Linc_00058856	0	+	109087687	109094715	0	2	366,2970,	0,4058,
chr11	109320430	109325919	Linc_00059297	0	-	109320430	109325919	0	2	676,53,	0,5436,
chr11	111075285	111083161	Linc_00059299	0	-	111075285	111083161	0	2	221,289,	0,7587,
chr11	111077020	111090888	Linc_00058866	0	+	111077020	111090888	0	4	655,673,87,446,	0,3155,5927,13422,
chr11	111080089	111083014	Linc_00051365	0	+	111080089	111083014	0	2	759,67,	0,2858,
chr11	111296943	111310356	Linc_00055949	0	+	111296943	111310356	0	2	522,87,	0,13326,
chr11	112604194	112607973	Linc_00049428	0	-	112604194	112607973	0	2	145,63,	0,3716,
chr11	112604194	112613662	Linc_00049429	0	-	112604194	112613662	0	2	145,236,	0,9232,
chr11	114939629	114940479	Linc_00056404	0	-	114939629	114940479	0	2	317,241,	0,609,
chr11	115508032	115509024	Linc_00054722	0	-	115508032	115509024	0	2	107,184,	0,808,
chr11	115635940	115646325	Linc_00052914	0	+	115635940	115646325	0	3	233,197,831,	0,2475,9554,
chr11	115636022	115640721	Linc_00051406	0	+	115636022	115640721	0	3	151,135,2306,	0,1629,2393,
chr11	115636022	115640721	Linc_00051405	0	+	115636022	115640721	0	2	151,2306,	0,2393,
chr11	115645424	115650142	Linc_00051408	0	+	115645424	115650142	0	2	771,90,	0,4628,
chr11	115997657	115998796	Linc_00054209	0	+	115997657	115998796	0	2	174,581,	0,558,
chr11	116043126	116048202	Linc_00048857	0	+	116043126	116048202	0	2	125,271,	0,4805,
chr11	116043126	116048417	Linc_00058920	0	+	116043126	116048417	0	3	125,56,182,	0,4805,5109,
chr11	116043163	116046254	Linc_00054216	0	+	116043163	116046254	0	2	88,118,	0,2973,
chr11	116142676	116143780	Linc_00056417	0	-	116142676	116143780	0	3	177,76,110,	0,606,994,
chr11	117146246	117149516	Linc_00059321	0	-	117146246	117149516	0	2	928,111,	0,3159,
chr11	118208078	118212044	Linc_00058938	0	+	118208078	118212044	0	2	273,711,	0,3255,
chr11	118983166	119056764	Linc_00047680	0	-	118983166	119056764	0	3	510,92,257,	0,36728,73341,
chr11	118983166	119056764	Linc_00047679	0	-	118983166	119056764	0	3	510,149,257,	0,4960,73341,
chr11	118983166	119057715	Linc_00047682	0	-	118983166	119057715	0	2	510,137,	0,74412,
chr11	118983166	119056764	Linc_00047681	0	-	118983166	119056764	0	2	510,257,	0,73341,
chr11	119045192	119057838	Linc_00045404	0	-	119045192	119057838	0	2	2617,260,	0,12386,
chr11	119045192	119057838	Linc_00045403	0	-	119045192	119057838	0	2	2596,260,	0,12386,
chr11	120028722	120029421	Linc_00044566	0	+	120028722	120029421	0	2	163,194,	0,505,
chr11	120398222	120561571	Linc_00056008	0	+	120398222	120561571	0	3	63,78,187,	0,62043,163162,
chr11	120409369	120561594	Linc_00051431	0	+	120409369	120561594	0	3	153,78,210,	0,50896,152015,
chr11	120460149	120561682	Linc_00048899	0	+	120460149	120561682	0	2	194,298,	0,101235,
chr11	120504305	120561596	Linc_00044568	0	+	120504305	120561596	0	2	568,212,	0,57079,
chr11	120543815	120561596	Linc_00044570	0	+	120543815	120561596	0	2	239,212,	0,17569,
chr11	120543815	120561596	Linc_00047233	0	+	120543815	120561596	0	2	364,212,	0,17569,
chr11	120561391	120565528	Linc_00054249	0	+	120561391	120565528	0	2	204,31,	0,4106,
chr11	124032954	124054069	Linc_00049487	0	-	124032954	124054069	0	2	23,357,	0,20758,
chr11	124052340	124056647	Linc_00047701	0	-	124052340	124056647	0	3	31,418,151,	0,1372,4156,
chr11	124053539	124056647	Linc_00047702	0	-	124053539	124056647	0	2	591,151,	0,2957,
chr11	127018232	127021631	Linc_00049492	0	-	127018232	127021631	0	2	159,940,	0,2459,
chr11	130971037	130984947	Linc_00049513	0	-	130971037	130984947	0	3	1467,4084,1988,	0,7771,11922,
chr11	130971865	130985309	Linc_00045460	0	-	130971865	130985309	0	3	639,122,95,	0,6943,13349,
chr11	131002240	131004829	Linc_00047720	0	-	131002240	131004829	0	3	116,118,831,	0,1305,1758,
chr11	131060780	131063916	Linc_00051882	0	-	131060780	131063916	0	2	192,69,	0,3067,
chr11	131108493	131120359	Linc_00044621	0	+	131108493	131120359	0	2	503,50,	0,11816,
chr11	131108824	131116457	Linc_00048939	0	+	131108824	131116457	0	2	172,442,	0,7191,
chr11	131122745	131124463	Linc_00048943	0	+	131122745	131124463	0	2	287,793,	0,925,
chr11_random	295401	296442	Linc_00060117	0	+	295401	296442	0	3	212,77,203,	0,574,838,
chr11_random	928894	941802	Linc_00060119	0	+	928894	941802	0	4	22,85,104,498,	0,10555,11208,12410,
chr11_random	936046	941802	Linc_00060268	0	+	936046	941802	0	4	815,85,104,498,	0,3403,4056,5258,
chr11_random	939414	941374	Linc_00060223	0	+	939414	941374	0	3	120,104,70,	0,688,1890,
chr11_random	1000728	1001610	Linc_00060500	0	+	1000728	1001610	0	2	90,179,	0,703,
chr11_random	1159903	1167395	Linc_00060143	0	-	1159903	1167395	0	2	132,419,	0,7073,
chr11_random	1166974	1168387	Linc_00060270	0	+	1166974	1168387	0	2	461,694,	0,719,
chr11_random	1210342	1214485	Linc_00060144	0	-	1210342	1214485	0	2	198,112,	0,4031,
chr11_random	1896055	1896800	Linc_00060520	0	-	1896055	1896800	0	2	263,95,	0,650,
chr11_random	2636458	2637432	Linc_00060232	0	-	2636458	2637432	0	3	547,61,191,	0,634,783,
chr11_random	2637240	2643915	Linc_00060388	0	-	2637240	2643915	0	5	76,78,140,167,160,	0,3643,4543,4948,6515,
chr11_random	3683576	3689326	Linc_00060467	0	-	3683576	3689326	0	2	1863,174,	0,5576,
chr11_random	3683576	3689177	Linc_00060466	0	-	3683576	3689177	0	2	1858,25,	0,5576,
chr11_random	3871446	3875545	Linc_00060157	0	-	3871446	3875545	0	2	59,382,	0,3717,
chr11_random	3886308	3888495	Linc_00060128	0	+	3886308	3888495	0	3	1082,171,133,	0,1155,2054,
chr11_random	4315410	4320224	Linc_00060468	0	-	4315410	4320224	0	2	488,699,	0,4115,
chr11_random	4517932	4524513	Linc_00060287	0	-	4517932	4524513	0	3	52,123,159,	0,5831,6422,
chr11_random	4575413	4579512	Linc_00060352	0	+	4575413	4579512	0	2	129,87,	0,4012,
chr11_random	4672450	4674867	Linc_00060420	0	+	4672450	4674867	0	3	61,97,142,	0,1442,2275,
chr11_random	4673219	4674867	Linc_00060421	0	+	4673219	4674867	0	3	61,97,142,	0,673,1506,
chr11_random	4726077	4728029	Linc_00060383	0	+	4726077	4728029	0	2	1157,26,	0,1926,
chr11_random	4726077	4727981	Linc_00060459	0	+	4726077	4727981	0	2	122,774,	0,1130,
chr11_random	4726079	4729406	Linc_00060130	0	+	4726079	4729406	0	2	855,884,	0,2443,
chr11_random	5130847	5131984	Linc_00060275	0	+	5130847	5131984	0	2	193,49,	0,1088,
chr11_random	5246784	5247622	Linc_00060289	0	-	5246784	5247622	0	2	115,115,	0,723,
chr11_random	5769124	5769721	Linc_00060422	0	+	5769124	5769721	0	2	185,94,	0,503,
chr11_random	5769440	5771520	Linc_00060229	0	+	5769440	5771520	0	2	299,1386,	0,694,
chr11_random	5769866	5772749	Linc_00060135	0	+	5769866	5772749	0	2	385,2245,	0,638,
chr12	156410	159100	Linc_00066092	0	-	156410	159100	0	2	1588,839,	0,1851,
chr12	208254	208660	Linc_00072990	0	-	208254	208660	0	2	118,142,	0,264,
chr12	209619	219709	Linc_00071308	0	-	209619	219709	0	2	2313,399,	0,9691,
chr12	221396	239773	Linc_00074710	0	-	221396	239773	0	4	51,141,135,116,	0,7646,8722,18261,
chr12	234849	239773	Linc_00074711	0	-	234849	239773	0	2	295,116,	0,4808,
chr12	240754	244527	Linc_00061679	0	-	240754	244527	0	2	599,438,	0,3335,
chr12	689155	724626	Linc_00068368	0	-	689155	724626	0	4	111,219,75,107,	0,2186,2620,35364,
chr12	760726	761707	Linc_00066101	0	-	760726	761707	0	2	311,151,	0,830,
chr12	987346	1003170	Linc_00061695	0	-	987346	1003170	0	3	77,230,154,	0,15194,15670,
chr12	987346	1003015	Linc_00061694	0	-	987346	1003015	0	2	77,475,	0,15194,
chr12	3012295	3013334	Linc_00072998	0	-	3012295	3013334	0	2	567,174,	0,865,
chr12	3399010	3403045	Linc_00061704	0	-	3399010	3403045	0	2	218,226,	0,3809,
chr12	3406198	3412094	Linc_00061705	0	-	3406198	3412094	0	4	134,264,67,172,	0,476,4567,5724,
chr12	4353369	4356431	Linc_00061708	0	-	4353369	4356431	0	2	227,183,	0,2879,
chr12	4960288	4973013	Linc_00063839	0	+	4960288	4973013	0	2	62,344,	0,12381,
chr12	5038843	5040194	Linc_00060622	0	+	5038843	5040194	0	2	569,415,	0,936,
chr12	5148894	5152258	Linc_00065331	0	+	5148894	5152258	0	3	41,114,589,	0,1144,2775,
chr12	6589843	6590473	Linc_00070677	0	+	6589843	6590473	0	2	332,165,	0,465,
chr12	6589843	6590473	Linc_00070676	0	+	6589843	6590473	0	2	329,165,	0,465,
chr12	6590663	6594644	Linc_00070678	0	+	6590663	6594644	0	5	205,218,98,108,836,	0,289,691,2742,3145,
chr12	6590768	6591180	Linc_00060625	0	+	6590768	6591180	0	2	100,228,	0,184,
chr12	6591093	6592947	Linc_00067811	0	+	6591093	6592947	0	3	77,98,139,	0,261,1715,
chr12	7055147	7056598	Linc_00065341	0	+	7055147	7056598	0	3	382,167,420,	0,682,1031,
chr12	11393301	11393956	Linc_00066160	0	-	11393301	11393956	0	2	264,133,	0,522,
chr12	11535634	11588474	Linc_00064449	0	-	11535634	11588474	0	2	78,1841,	0,50999,
chr12	11535634	11588474	Linc_00064448	0	-	11535634	11588474	0	2	74,1845,	0,50995,
chr12	11985980	11988398	Linc_00061776	0	-	11985980	11988398	0	2	541,199,	0,2219,
chr12	11998092	12001415	Linc_00063878	0	+	11998092	12001415	0	2	13,2110,	0,1213,
chr12	12004125	12014840	Linc_00063881	0	+	12004125	12014840	0	3	1809,173,129,	0,9815,10586,
chr12	12013547	12014840	Linc_00063882	0	+	12013547	12014840	0	2	566,129,	0,1164,
chr12	12014327	12015849	Linc_00060697	0	+	12014327	12015849	0	2	541,187,	0,1335,
chr12	12639951	12640897	Linc_00061777	0	-	12639951	12640897	0	2	36,229,	0,717,
chr12	12882835	12883489	Linc_00069988	0	-	12882835	12883489	0	2	496,36,	0,618,
chr12	12999655	13001935	Linc_00063892	0	+	12999655	13001935	0	2	16,633,	0,1647,
chr12	12999873	13002227	Linc_00061786	0	-	12999873	13002227	0	2	215,523,	0,1831,
chr12	15212914	15245022	Linc_00061794	0	-	15212914	15245022	0	3	266,71,323,	0,30811,31785,
chr12	19061839	19088508	Linc_00075322	0	+	19061839	19088508	0	3	238,123,130,	0,18209,26539,
chr12	19098974	19108504	Linc_00075323	0	+	19098974	19108504	0	2	106,164,	0,9366,
chr12	19116668	19140881	Linc_00075324	0	+	19116668	19140881	0	3	97,94,82,	0,21148,24131,
chr12	19285335	19316765	Linc_00075329	0	+	19285335	19316765	0	4	23,122,109,52,	0,561,4133,31378,
chr12	19781410	19814511	Linc_00067876	0	+	19781410	19814511	0	3	262,157,21,	0,30829,33080,
chr12	19781410	19815298	Linc_00067877	0	+	19781410	19815298	0	3	262,157,363,	0,30829,33525,
chr12	19781410	19815298	Linc_00067878	0	+	19781410	19815298	0	2	262,363,	0,33525,
chr12	22543224	22578768	Linc_00070763	0	+	22543224	22578768	0	2	434,148,	0,35396,
chr12	26962578	26967579	Linc_00073051	0	-	26962578	26967579	0	2	785,1861,	0,3140,
chr12	28523080	28525272	Linc_00067906	0	+	28523080	28525272	0	2	320,685,	0,1507,
chr12	29334517	29342014	Linc_00070782	0	+	29334517	29342014	0	2	641,44,	0,7453,
chr12	29334971	29343422	Linc_00069593	0	+	29334971	29343422	0	2	187,35,	0,8416,
chr12	30514393	30527064	Linc_00073067	0	-	30514393	30527064	0	3	494,96,24,	0,2464,12647,
chr12	31826358	31828808	Linc_00064486	0	-	31826358	31828808	0	2	1312,199,	0,2251,
chr12	31865833	31893184	Linc_00064488	0	-	31865833	31893184	0	10	83,135,85,95,90,157,163,157,82,252,	0,1794,4800,5468,7315,11784,12963,15596,21976,27099,
chr12	35276809	35298148	Linc_00066189	0	-	35276809	35298148	0	2	337,269,	0,21070,
chr12	38201610	38204296	Linc_00072544	0	+	38201610	38204296	0	2	162,285,	0,2401,
chr12	38201656	38204268	Linc_00075379	0	+	38201656	38204268	0	2	106,257,	0,2355,
chr12	39593890	39599946	Linc_00060822	0	+	39593890	39599946	0	4	79,80,107,79,	0,169,1619,5977,
chr12	47372863	47375469	Linc_00071426	0	-	47372863	47375469	0	5	782,72,55,65,373,	0,1119,1291,1788,2233,
chr12	47373101	47374091	Linc_00068483	0	-	47373101	47374091	0	2	544,109,	0,881,
chr12	47377458	47380264	Linc_00071428	0	-	47377458	47380264	0	3	100,147,314,	0,2035,2492,
chr12	47384061	47385718	Linc_00070049	0	-	47384061	47385718	0	3	48,478,373,	0,349,1284,
chr12	47384513	47385713	Linc_00061907	0	-	47384513	47385713	0	3	375,147,24,	0,832,1176,
chr12	47385931	47387516	Linc_00068489	0	-	47385931	47387516	0	4	18,85,146,157,	0,370,1077,1428,
chr12	47386290	47387464	Linc_00061909	0	-	47386290	47387464	0	3	96,169,105,	0,718,1069,
chr12	47387683	47391634	Linc_00061911	0	-	47387683	47391634	0	3	107,54,112,	0,193,3839,
chr12	47387683	47394861	Linc_00061912	0	-	47387683	47394861	0	4	107,54,213,174,	0,193,6106,7004,
chr12	47391627	47395060	Linc_00071431	0	-	47391627	47395060	0	3	26,213,373,	0,2162,3060,
chr12	47396309	47408460	Linc_00070824	0	+	47396309	47408460	0	2	245,62,	0,12089,
chr12	47409535	47415765	Linc_00070825	0	+	47409535	47415765	0	2	180,395,	0,5835,
chr12	47566838	47578488	Linc_00073110	0	-	47566838	47578488	0	2	981,9310,	0,2340,
chr12	47566838	47590498	Linc_00073111	0	-	47566838	47590498	0	2	2524,409,	0,23251,
chr12	47569826	47578967	Linc_00070827	0	+	47569826	47578967	0	2	5048,4026,	0,5115,
chr12	49041514	49063856	Linc_00063968	0	+	49041514	49063856	0	3	273,63,190,	0,4153,22152,
chr12	50904784	50908529	Linc_00073140	0	-	50904784	50908529	0	2	283,260,	0,3485,
chr12	51355863	51356566	Linc_00065527	0	+	51355863	51356566	0	2	30,344,	0,359,
chr12	51802403	51818822	Linc_00073143	0	-	51802403	51818822	0	2	78,1362,	0,15057,
chr12	51903487	51925974	Linc_00064011	0	+	51903487	51925974	0	2	230,261,	0,22226,
chr12	52816832	52818725	Linc_00070087	0	-	52816832	52818725	0	3	556,101,141,	0,863,1752,
chr12	52852057	52868773	Linc_00062009	0	-	52852057	52868773	0	2	386,549,	0,16167,
chr12	53755599	53759348	Linc_00072648	0	+	53755599	53759348	0	3	85,94,836,	0,1955,2913,
chr12	53756711	53757792	Linc_00072649	0	+	53756711	53757792	0	2	219,238,	0,843,
chr12	53756711	53759348	Linc_00072650	0	+	53756711	53759348	0	3	219,97,836,	0,840,1801,
chr12	53757357	53759760	Linc_00071498	0	-	53757357	53759760	0	2	1712,130,	0,2273,
chr12	53899386	53904004	Linc_00071500	0	-	53899386	53904004	0	2	157,163,	0,4455,
chr12	53904175	53910901	Linc_00065579	0	+	53904175	53910901	0	2	521,849,	0,5877,
chr12	53908532	53910890	Linc_00070926	0	+	53908532	53910890	0	2	295,838,	0,1520,
chr12	54069266	54070360	Linc_00060984	0	+	54069266	54070360	0	2	732,137,	0,957,
chr12	54450887	54451534	Linc_00060988	0	+	54450887	54451534	0	2	139,379,	0,268,
chr12	55479310	55481323	Linc_00075913	0	-	55479310	55481323	0	2	206,1702,	0,311,
chr12	55479311	55481319	Linc_00070937	0	+	55479311	55481319	0	2	227,1482,	0,526,
chr12	55581650	55584313	Linc_00075915	0	-	55581650	55584313	0	2	73,605,	0,2058,
chr12	55582795	55587099	Linc_00061001	0	+	55582795	55587099	0	3	42,1126,1129,	0,176,3175,
chr12	55582810	55584323	Linc_00075454	0	+	55582810	55584323	0	3	27,1126,53,	0,161,1460,
chr12	55582825	55585015	Linc_00072669	0	+	55582825	55585015	0	2	1272,745,	0,1445,
chr12	55588586	55589590	Linc_00070943	0	+	55588586	55589590	0	2	394,224,	0,780,
chr12	56126575	56130879	Linc_00062071	0	-	56126575	56130879	0	5	23,60,93,159,252,	0,416,677,871,4052,
chr12	56126988	56131547	Linc_00064601	0	-	56126988	56131547	0	4	63,93,159,920,	0,264,458,3639,
chr12	56126988	56130638	Linc_00064600	0	-	56126988	56130638	0	4	63,93,163,11,	0,264,458,3639,
chr12	56126988	56132046	Linc_00064602	0	-	56126988	56132046	0	7	63,93,159,149,568,90,189,	0,264,458,3639,3946,4605,4869,
chr12	56130470	56132087	Linc_00073187	0	-	56130470	56132087	0	2	1213,230,	0,1387,
chr12	56132280	56136457	Linc_00068583	0	-	56132280	56136457	0	3	155,138,87,	0,310,4090,
chr12	56645892	56649011	Linc_00075938	0	-	56645892	56649011	0	2	773,248,	0,2871,
chr12	56648562	56650335	Linc_00075939	0	-	56648562	56650335	0	2	264,758,	0,1015,
chr12	56665686	56715280	Linc_00075940	0	-	56665686	56715280	0	2	710,32,	0,49562,
chr12	57582509	57586500	Linc_00070993	0	+	57582509	57586500	0	2	31,1677,	0,2314,
chr12	57727300	57729205	Linc_00068064	0	+	57727300	57729205	0	2	340,254,	0,1651,
chr12	57769090	57773640	Linc_00062119	0	-	57769090	57773640	0	3	397,84,285,	0,3893,4265,
chr12	57769298	57773640	Linc_00064629	0	-	57769298	57773640	0	3	189,84,73,	0,3685,4269,
chr12	58556742	58562326	Linc_00068602	0	-	58556742	58562326	0	2	3145,307,	0,5277,
chr12	58570923	58656524	Linc_00068604	0	-	58570923	58656524	0	4	4490,165,141,117,	0,6181,31233,85484,
chr12	58570923	58656524	Linc_00068603	0	-	58570923	58656524	0	5	4490,165,141,101,117,	0,6181,31233,72279,85484,
chr12	63234339	63237824	Linc_00075497	0	+	63234339	63237824	0	3	26,148,908,	0,1198,2577,
chr12	63234633	63237824	Linc_00075498	0	+	63234633	63237824	0	2	1052,908,	0,2283,
chr12	70494803	70496003	Linc_00075962	0	-	70494803	70496003	0	2	24,572,	0,628,
chr12	70494860	70495933	Linc_00062140	0	-	70494860	70495933	0	2	641,288,	0,785,
chr12	70496003	70531960	Linc_00061156	0	+	70496003	70531960	0	2	73,140,	0,35817,
chr12	72105347	72124779	Linc_00061167	0	+	72105347	72124779	0	5	113,64,55,89,5004,	0,3352,11358,11894,14428,
chr12	72562800	72569323	Linc_00073236	0	-	72562800	72569323	0	2	302,108,	0,6415,
chr12	72562800	72563668	Linc_00073235	0	-	72562800	72563668	0	2	302,208,	0,660,
chr12	74967416	74971351	Linc_00062160	0	-	74967416	74971351	0	2	2565,1053,	0,2882,
chr12	75480736	75483394	Linc_00064648	0	-	75480736	75483394	0	2	498,1068,	0,1590,
chr12	76072800	76247967	Linc_00071572	0	-	76072800	76247967	0	3	36,148,89,	0,20254,175078,
chr12	76519326	76521908	Linc_00071573	0	-	76519326	76521908	0	2	1332,1018,	0,1564,
chr12	77811554	78011073	Linc_00061186	0	+	77811554	78011073	0	2	262,620,	0,198899,
chr12	79383044	79570128	Linc_00061197	0	+	79383044	79570128	0	3	498,133,67,	0,121257,187017,
chr12	79383152	79570126	Linc_00065747	0	+	79383152	79570126	0	4	131,112,133,65,	0,278,121149,186909,
chr12	82936860	82938776	Linc_00072778	0	+	82936860	82938776	0	2	73,264,	0,1652,
chr12	82972640	82984324	Linc_00065748	0	+	82972640	82984324	0	3	61,150,155,	0,5474,11529,
chr12	85570461	85572665	Linc_00068122	0	+	85570461	85572665	0	2	196,87,	0,2117,
chr12	90216097	90263831	Linc_00068124	0	+	90216097	90263831	0	3	363,72,995,	0,24179,46739,
chr12	90216286	90240350	Linc_00069788	0	+	90216286	90240350	0	2	174,74,	0,23990,
chr12	90235556	90263853	Linc_00074552	0	+	90235556	90263853	0	3	115,72,1017,	0,4720,27280,
chr12	90237807	90263833	Linc_00074553	0	+	90237807	90263833	0	3	27,72,997,	0,2469,25029,
chr12	90239906	90263853	Linc_00075534	0	+	90239906	90263853	0	2	442,1017,	0,22930,
chr12	92567913	92667066	Linc_00065758	0	+	92567913	92667066	0	3	175,115,71,	0,83553,99082,
chr12	93981236	93982384	Linc_00061215	0	+	93981236	93982384	0	2	416,428,	0,720,
chr12	93981357	93982371	Linc_00074554	0	+	93981357	93982371	0	2	198,415,	0,599,
chr12	94194199	94196827	Linc_00075993	0	-	94194199	94196827	0	2	395,97,	0,2531,
chr12	94247588	94249634	Linc_00068126	0	+	94247588	94249634	0	2	821,306,	0,1740,
chr12	94374739	94478063	Linc_00071602	0	-	94374739	94478063	0	3	62,76,260,	0,34757,103064,
chr12	94390432	94478081	Linc_00068661	0	-	94390432	94478081	0	3	91,76,278,	0,19064,87371,
chr12	94399732	94478081	Linc_00068662	0	-	94399732	94478081	0	3	124,76,278,	0,9764,78071,
chr12	96567618	96581976	Linc_00074886	0	-	96567618	96581976	0	3	212,36,504,	0,319,13854,
chr12	96608043	96615214	Linc_00075999	0	-	96608043	96615214	0	2	394,2770,	0,4401,
chr12	97793178	97795131	Linc_00075546	0	+	97793178	97795131	0	2	145,157,	0,1796,
chr12	98026688	98086595	Linc_00075555	0	+	98026688	98086595	0	4	25,75,134,426,	0,9988,45496,59481,
chr12	98026688	98074070	Linc_00075554	0	+	98026688	98074070	0	4	25,75,134,361,	0,9988,45496,47021,
chr12	101464312	101465739	Linc_00066427	0	-	101464312	101465739	0	3	276,108,742,	0,471,685,
chr12	101464341	101468842	Linc_00076006	0	-	101464341	101468842	0	6	247,108,90,182,59,109,	0,442,656,1572,2360,4392,
chr12	101465878	101478748	Linc_00073268	0	-	101465878	101478748	0	6	217,59,51,569,78,51,	0,823,2855,5045,9279,12819,
chr12	101466448	101471090	Linc_00071615	0	-	101466448	101471090	0	4	312,51,169,167,	0,2285,2461,4475,
chr12	101468859	101478748	Linc_00073269	0	-	101468859	101478748	0	4	219,569,78,51,	0,2064,6298,9838,
chr12	103125194	103126068	Linc_00064193	0	+	103125194	103126068	0	2	117,635,	0,239,
chr12	103125228	103126761	Linc_00075572	0	+	103125228	103126761	0	2	83,1252,	0,281,
chr12	103270741	103291929	Linc_00071099	0	+	103270741	103291929	0	2	379,57,	0,21131,
chr12	105576807	105577499	Linc_00076015	0	-	105576807	105577499	0	2	560,41,	0,651,
chr12	105596985	105617191	Linc_00076016	0	-	105596985	105617191	0	3	145,172,44,	0,4246,20162,
chr12	105838588	105850786	Linc_00061287	0	+	105838588	105850786	0	5	245,204,74,138,175,	0,2002,2992,4976,12023,
chr12	105838588	105847191	Linc_00061286	0	+	105838588	105847191	0	5	245,204,74,138,154,	0,2002,2992,4976,8449,
chr12	105838657	105840853	Linc_00068173	0	+	105838657	105840853	0	2	176,263,	0,1933,
chr12	105838657	105841727	Linc_00068174	0	+	105838657	105841727	0	3	176,204,147,	0,1933,2923,
chr12	105841578	105850776	Linc_00071104	0	+	105841578	105850776	0	3	76,138,165,	0,1986,9033,
chr12	107692054	107704534	Linc_00068184	0	+	107692054	107704534	0	2	370,39,	0,12441,
chr12	107692054	107704969	Linc_00068185	0	+	107692054	107704969	0	2	370,188,	0,12727,
chr12	107708986	107711619	Linc_00068186	0	+	107708986	107711619	0	2	55,500,	0,2133,
chr12	109468401	109471604	Linc_00061328	0	+	109468401	109471604	0	2	195,62,	0,3141,
chr12	112172889	112182000	Linc_00071651	0	-	112172889	112182000	0	3	172,118,68,	0,5517,9043,
chr12	113664677	113666864	Linc_00066467	0	-	113664677	113666864	0	2	234,383,	0,1804,
chr12	114501220	114640766	Linc_00061413	0	+	114501220	114640766	0	2	339,85,	0,139461,
chr12	114501276	114502350	Linc_00064267	0	+	114501276	114502350	0	2	283,68,	0,1006,
chr12	114723194	114761145	Linc_00061414	0	+	114723194	114761145	0	3	517,121,90,	0,647,37861,
chr12	114810846	114817657	Linc_00061416	0	+	114810846	114817657	0	5	93,63,225,80,77,	0,601,1563,4031,6734,
chr12	114957117	114959136	Linc_00075656	0	+	114957117	114959136	0	2	135,302,	0,1717,
chr12	115355545	115357687	Linc_00064740	0	-	115355545	115357687	0	2	589,1322,	0,820,
chr12	115355561	115358109	Linc_00062346	0	-	115355561	115358109	0	2	700,1497,	0,1051,
chr12	115356375	115357677	Linc_00071676	0	-	115356375	115357677	0	2	322,925,	0,377,
chr12	115356375	115357677	Linc_00071677	0	-	115356375	115357677	0	2	396,794,	0,508,
chr12	115356384	115358109	Linc_00062347	0	-	115356384	115358109	0	2	108,1493,	0,232,
chr12	117072012	117073262	Linc_00075666	0	+	117072012	117073262	0	2	164,847,	0,403,
chr12	117082695	117088727	Linc_00074647	0	+	117082695	117088727	0	3	196,141,128,	0,5461,5904,
chr12	117123545	117129793	Linc_00074649	0	+	117123545	117129793	0	4	173,102,78,1918,	0,1813,4006,4330,
chr12	118583976	118584540	Linc_00061436	0	+	118583976	118584540	0	2	177,235,	0,329,
chr12	121348176	121361846	Linc_00072900	0	+	121348176	121361846	0	3	49,64,1035,	0,5352,12635,
chr12	121783875	121838692	Linc_00064286	0	+	121783875	121838692	0	3	63,137,442,	0,42165,54375,
chr12	122307019	122307534	Linc_00070229	0	-	122307019	122307534	0	2	144,94,	0,421,
chr12	122307811	122310127	Linc_00070230	0	-	122307811	122310127	0	2	163,146,	0,2170,
chr12	122314417	122316493	Linc_00062387	0	-	122314417	122316493	0	2	73,228,	0,1848,
chr12	122317409	122318988	Linc_00064757	0	-	122317409	122318988	0	2	173,120,	0,1459,
chr12	122322232	122324775	Linc_00062389	0	-	122322232	122324775	0	5	176,167,71,192,132,	0,521,1784,2055,2411,
chr12	122324001	122324775	Linc_00062390	0	-	122324001	122324775	0	3	86,192,132,	0,286,642,
chr12	122324243	122324802	Linc_00070231	0	-	122324243	122324802	0	2	236,159,	0,400,
chr12	122325296	122326221	Linc_00062391	0	-	122325296	122326221	0	2	373,237,	0,688,
chr12	122327652	122329153	Linc_00062392	0	-	122327652	122329153	0	2	63,202,	0,1299,
chr12	122333842	122340120	Linc_00062393	0	-	122333842	122340120	0	3	78,93,155,	0,4191,6123,
chr12	122339928	122344781	Linc_00066511	0	-	122339928	122344781	0	4	190,174,99,82,	0,3270,3690,4771,
chr12	122705461	122709923	Linc_00064769	0	-	122705461	122709923	0	2	695,69,	0,4393,
chr12	122853467	122864703	Linc_00064773	0	-	122853467	122864703	0	2	991,366,	0,10870,
chr12	122853545	122864798	Linc_00064772	0	-	122853545	122864798	0	2	913,529,	0,10724,
chr12	122853545	122868031	Linc_00066522	0	-	122853545	122868031	0	2	913,2072,	0,12414,
chr12	122923783	122924558	Linc_00075675	0	+	122923783	122924558	0	2	34,668,	0,107,
chr12	124095091	124100037	Linc_00068780	0	-	124095091	124100037	0	2	1015,340,	0,4606,
chr12	124095138	124103618	Linc_00073379	0	-	124095138	124103618	0	4	968,110,37,2068,	0,4559,6277,6412,
chr12	124095138	124100166	Linc_00071725	0	-	124095138	124100166	0	4	453,51,110,42,	0,917,4559,4986,
chr12	124095138	124100157	Linc_00073378	0	-	124095138	124100157	0	3	453,51,460,	0,917,4559,
chr12	124095140	124101884	Linc_00064788	0	-	124095140	124101884	0	4	451,51,110,334,	0,915,4557,6410,
chr12	124095140	124100188	Linc_00064787	0	-	124095140	124100188	0	3	966,110,64,	0,4557,4984,
chr12	124095162	124100204	Linc_00062431	0	-	124095162	124100204	0	3	236,51,507,	0,893,4535,
chr12	124095196	124101712	Linc_00074956	0	-	124095196	124101712	0	4	202,51,110,162,	0,859,4501,6354,
chr12	124095196	124101425	Linc_00074955	0	-	124095196	124101425	0	4	202,51,110,10,	0,859,4501,6219,
chr12	124095196	124100171	Linc_00074954	0	-	124095196	124100171	0	4	202,51,110,47,	0,859,4501,4928,
chr12	124095843	124102757	Linc_00068781	0	-	124095843	124102757	0	4	263,110,1078,38,	0,3854,5707,6876,
chr12	124099642	124103595	Linc_00076098	0	-	124099642	124103595	0	4	165,37,102,1124,	0,1773,1908,2829,
chr12	124100625	124103618	Linc_00073380	0	-	124100625	124103618	0	3	1027,154,899,	0,1846,2094,
chr12	124100669	124103026	Linc_00066534	0	-	124100669	124103026	0	2	783,1476,	0,881,
chr12	124100669	124103026	Linc_00066535	0	-	124100669	124103026	0	2	983,555,	0,1802,
chr12	124101046	124102784	Linc_00068782	0	-	124101046	124102784	0	3	406,102,313,	0,504,1425,
chr12	124997059	124999484	Linc_00072924	0	+	124997059	124999484	0	3	136,75,51,	0,2168,2374,
chr12	125659868	125665588	Linc_00073398	0	-	125659868	125665588	0	2	289,403,	0,5317,
chr12	126348143	126381323	Linc_00064815	0	-	126348143	126381323	0	4	45,147,93,492,	0,602,1528,32688,
chr12	126348143	126349087	Linc_00064814	0	-	126348143	126349087	0	2	45,342,	0,602,
chr12	126380950	126431296	Linc_00075709	0	+	126380950	126431296	0	5	39,135,93,61,848,	0,994,25656,49333,49498,
chr12	126380950	126431296	Linc_00075710	0	+	126380950	126431296	0	5	39,135,96,61,848,	0,994,25653,49333,49498,
chr12	126381888	126431289	Linc_00061575	0	+	126381888	126431289	0	4	191,93,61,841,	0,24718,48395,48560,
chr12	126381888	126431289	Linc_00066021	0	+	126381888	126431289	0	4	191,96,61,841,	0,24715,48395,48560,
chr12	126381888	126431289	Linc_00066020	0	+	126381888	126431289	0	3	191,61,841,	0,48395,48560,
chr12	126381939	126393441	Linc_00061574	0	+	126381939	126393441	0	2	140,80,	0,11422,
chr12	126381943	126406700	Linc_00074688	0	+	126381943	126406700	0	2	136,97,	0,24660,
chr12	126468845	126494631	Linc_00061576	0	+	126468845	126494631	0	2	78,193,	0,25593,
chr12	126638110	126639133	Linc_00061577	0	+	126638110	126639133	0	2	135,504,	0,519,
chr12	126643315	126644512	Linc_00061578	0	+	126643315	126644512	0	2	879,100,	0,1097,
chr12	127267502	127279991	Linc_00076128	0	-	127267502	127279991	0	2	115,89,	0,12400,
chr12	127517964	127524897	Linc_00072946	0	+	127517964	127524897	0	2	878,353,	0,6580,
chr12	130133601	130134848	Linc_00066578	0	-	130133601	130134848	0	2	479,250,	0,997,
chr12	130134973	130185057	Linc_00061594	0	+	130134973	130185057	0	4	127,118,144,49,	0,40124,44843,50035,
chr12	130166778	130170467	Linc_00066031	0	+	130166778	130170467	0	2	1329,649,	0,3040,
chr12	130174638	130185126	Linc_00064360	0	+	130174638	130185126	0	3	577,144,118,	0,5178,10370,
chr12	130174638	130221648	Linc_00066034	0	+	130174638	130221648	0	3	577,144,206,	0,5178,46804,
chr12	130264430	130304461	Linc_00066035	0	+	130264430	130304461	0	3	190,55,421,	0,9549,39610,
chr12	130304644	130307544	Linc_00066036	0	+	130304644	130307544	0	2	159,426,	0,2474,
chr12	130483419	130486976	Linc_00062484	0	-	130483419	130486976	0	2	377,46,	0,3511,
chr12	130637754	130666779	Linc_00061597	0	+	130637754	130666779	0	2	339,1904,	0,27121,
chr12	130637754	130672930	Linc_00061599	0	+	130637754	130672930	0	4	339,82,1340,177,	0,29489,31391,34999,
chr12	130637754	130670872	Linc_00061598	0	+	130637754	130670872	0	4	339,232,82,1727,	0,27121,29489,31391,
chr12	130637816	130674111	Linc_00064361	0	+	130637816	130674111	0	4	277,602,82,1362,	0,27059,29427,34933,
chr12	132823715	132824764	Linc_00061606	0	+	132823715	132824764	0	2	64,778,	0,271,
chr12	132941432	132943748	Linc_00062491	0	-	132941432	132943748	0	2	1279,924,	0,1392,
chr12	135180868	135186289	Linc_00061635	0	+	135180868	135186289	0	4	184,140,59,28,	0,1017,1501,5393,
chr12	135180868	135186289	Linc_00061636	0	+	135180868	135186289	0	5	184,140,59,215,28,	0,1017,1501,4740,5393,
chr12	135186366	135194582	Linc_00061638	0	+	135186366	135194582	0	2	591,31,	0,8185,
chr12	135435759	135437130	Linc_00064837	0	-	135435759	135437130	0	2	842,414,	0,957,
chr12	135437000	135438620	Linc_00066073	0	+	135437000	135438620	0	2	174,1341,	0,279,
chr12	135437000	135438620	Linc_00066072	0	+	135437000	135438620	0	3	174,1006,122,	0,279,1498,
chr12	135437288	135438684	Linc_00062503	0	-	135437288	135438684	0	4	958,27,16,8,	0,1048,1241,1388,
chr12	135480187	135482153	Linc_00076135	0	-	135480187	135482153	0	2	336,492,	0,1474,
chr12	135483568	135485889	Linc_00075732	0	+	135483568	135485889	0	2	1875,275,	0,2046,
chr12	135483568	135485473	Linc_00075731	0	+	135483568	135485473	0	2	1445,288,	0,1617,
chr12	135494341	135495205	Linc_00075733	0	+	135494341	135495205	0	2	215,568,	0,296,
chr12	136277260	136279469	Linc_00075748	0	+	136277260	136279469	0	2	43,919,	0,1290,
chr12	136332346	136333358	Linc_00071793	0	-	136332346	136333358	0	2	326,410,	0,602,
chr12_random	168330	172791	Linc_00077294	0	-	168330	172791	0	2	1219,219,	0,4242,
chr12_random	168330	172791	Linc_00077293	0	-	168330	172791	0	2	1156,219,	0,4242,
chr12_random	1771218	1778282	Linc_00076945	0	+	1771218	1778282	0	5	169,39,147,87,101,	0,1335,1469,6368,6963,
chr12_random	1961401	1962011	Linc_00077283	0	+	1961401	1962011	0	2	27,295,	0,315,
chr12_random	2006010	2011105	Linc_00077045	0	+	2006010	2011105	0	2	12,1582,	0,3513,
chr12_random	2890359	2891540	Linc_00077295	0	-	2890359	2891540	0	2	1031,21,	0,1160,
chr12_random	3337632	3338588	Linc_00077074	0	+	3337632	3338588	0	2	246,250,	0,706,
chr12_random	3667135	3668865	Linc_00077221	0	+	3667135	3668865	0	2	118,123,	0,1607,
chr12_random	3671768	3675128	Linc_00076948	0	+	3671768	3675128	0	2	129,98,	0,3262,
chr12_random	3931967	3932627	Linc_00076949	0	+	3931967	3932627	0	2	239,170,	0,490,
chr12_random	3932000	3932830	Linc_00077186	0	+	3932000	3932830	0	2	263,373,	0,457,
chr12_random	4026500	4028254	Linc_00076950	0	+	4026500	4028254	0	2	123,612,	0,1142,
chr12_random	4511169	4512624	Linc_00076952	0	+	4511169	4512624	0	2	213,28,	0,1427,
chr12_random	5237934	5239185	Linc_00077047	0	+	5237934	5239185	0	2	76,428,	0,823,
chr12_random	5438133	5446346	Linc_00077233	0	-	5438133	5446346	0	5	545,5020,72,108,108,	0,2193,7625,7891,8105,
chr12_random	5439477	5446346	Linc_00077234	0	-	5439477	5446346	0	5	5296,303,72,108,108,	0,5563,6281,6547,6761,
chr12_random	5440244	5446455	Linc_00077080	0	-	5440244	5446455	0	5	353,306,72,108,217,	0,4796,5514,5780,5994,
chr12_random	5440369	5446073	Linc_00077275	0	-	5440369	5446073	0	4	210,306,72,49,	0,4671,5389,5655,
chr12_random	5441381	5446455	Linc_00077081	0	-	5441381	5446455	0	4	3962,72,108,217,	0,4377,4643,4857,
chr12_random	5442005	5447676	Linc_00077298	0	-	5442005	5447676	0	6	3341,72,108,90,182,49,	0,3753,4019,4233,5148,5622,
chr12_random	5442005	5447676	Linc_00077297	0	-	5442005	5447676	0	8	1721,125,303,72,108,90,182,49,	0,2643,3035,3753,4019,4233,5148,5622,
chr12_random	5527889	5531266	Linc_00076974	0	-	5527889	5531266	0	2	178,158,	0,3219,
chr12_random	5605343	5607908	Linc_00077194	0	-	5605343	5607908	0	3	282,125,187,	0,2115,2378,
chr12_random	5605379	5607919	Linc_00076975	0	-	5605379	5607919	0	2	246,461,	0,2079,
chr12_random	5658614	5660686	Linc_00076953	0	+	5658614	5660686	0	2	422,92,	0,1980,
chr12_random	5658755	5660730	Linc_00077170	0	+	5658755	5660730	0	2	285,136,	0,1839,
chr12_random	5933606	5936233	Linc_00076954	0	+	5933606	5936233	0	2	478,1103,	0,1524,
chr12_random	6383098	6384545	Linc_00076979	0	-	6383098	6384545	0	2	421,142,	0,1305,
chr12_random	6561548	6572235	Linc_00077133	0	-	6561548	6572235	0	4	145,162,115,3102,	0,2936,7098,7585,
chr12_random	6561548	6566002	Linc_00077132	0	-	6561548	6566002	0	3	145,162,48,	0,2936,4406,
chr12_random	6564497	6568908	Linc_00077174	0	-	6564497	6568908	0	3	149,115,53,	0,4149,4358,
chr12_random	6569986	6570903	Linc_00077285	0	+	6569986	6570903	0	2	279,92,	0,825,
chr12_random	6804687	6810227	Linc_00076956	0	+	6804687	6810227	0	2	70,959,	0,4581,
chr12_random	6829672	6841150	Linc_00077235	0	-	6829672	6841150	0	4	145,138,102,71,	0,4672,5660,11407,
chr12_random	6829672	6841151	Linc_00077236	0	-	6829672	6841151	0	5	145,138,102,92,72,	0,4672,5660,8836,11407,
chr12_random	6829704	6835439	Linc_00077299	0	-	6829704	6835439	0	3	113,138,107,	0,4640,5628,
chr12_random	7107395	7112532	Linc_00077049	0	+	7107395	7112532	0	4	109,91,122,106,	0,3545,3733,5031,
chr12_random	7369491	7370229	Linc_00077223	0	+	7369491	7370229	0	2	124,380,	0,358,
chr12_random	7369491	7370229	Linc_00077224	0	+	7369491	7370229	0	2	124,299,	0,439,
chr12_random	7725451	7728493	Linc_00076981	0	-	7725451	7728493	0	3	55,88,145,	0,329,2897,
chr12_random	8519369	8520438	Linc_00077187	0	+	8519369	8520438	0	3	91,91,46,	0,540,1023,
chr12_random	8697388	8699084	Linc_00077300	0	-	8697388	8699084	0	2	543,731,	0,965,
chr12_random	8700500	8701698	Linc_00077301	0	-	8700500	8701698	0	2	21,929,	0,269,
chr12_random	9027695	9029171	Linc_00076961	0	+	9027695	9029171	0	2	108,222,	0,1254,
chr12_random	9133614	9138541	Linc_00077056	0	-	9133614	9138541	0	2	1680,88,	0,4839,
chr12_random	9577819	9578182	Linc_00076963	0	+	9577819	9578182	0	2	62,192,	0,171,
chr12_random	9936916	9937992	Linc_00076964	0	+	9936916	9937992	0	2	59,279,	0,797,
chr12_random	9989421	9990682	Linc_00076965	0	+	9989421	9990682	0	3	299,79,574,	0,385,687,
chr12_random	9989805	9990251	Linc_00077188	0	+	9989805	9990251	0	2	80,143,	0,303,
chr12_random	10175131	10176244	Linc_00077129	0	+	10175131	10176244	0	2	87,665,	0,448,
chr12_random	10323792	10353293	Linc_00077225	0	+	10323792	10353293	0	2	33,477,	0,29024,
chr12_random	10572448	10575122	Linc_00076983	0	-	10572448	10575122	0	3	55,94,195,	0,1154,2479,
chr12_random	11235667	11237491	Linc_00076985	0	-	11235667	11237491	0	2	608,556,	0,1268,
chr12_random	11483461	11488965	Linc_00077231	0	+	11483461	11488965	0	2	199,553,	0,4951,
chr13	18269362	18304105	Linc_00079501	0	-	18269362	18304105	0	4	286,170,58,111,	0,2604,6427,34632,
chr13	18337459	18337874	Linc_00079502	0	-	18337459	18337874	0	2	195,110,	0,305,
chr13	18338599	18353442	Linc_00079503	0	-	18338599	18353442	0	3	248,59,186,	0,13752,14657,
chr13	18458603	18464438	Linc_00081986	0	+	18458603	18464438	0	3	171,100,28,	0,1158,5807,
chr13	18743645	18748491	Linc_00077779	0	-	18743645	18748491	0	2	1056,1765,	0,3081,
chr13	18743973	18748490	Linc_00078867	0	-	18743973	18748490	0	3	728,100,108,	0,2753,4409,
chr13	18941808	19041435	Linc_00078661	0	+	18941808	19041435	0	2	1733,39,	0,99588,
chr13	19436386	19438937	Linc_00083259	0	-	19436386	19438937	0	3	1103,133,686,	0,1189,1865,
chr13	19436386	19438937	Linc_00083258	0	-	19436386	19438937	0	2	1322,686,	0,1865,
chr13	19451529	19452936	Linc_00083260	0	-	19451529	19452936	0	2	507,118,	0,1289,
chr13	19451529	19465362	Linc_00083261	0	-	19451529	19465362	0	5	303,88,63,92,155,	0,419,1289,3333,13678,
chr13	19837754	19838308	Linc_00077389	0	+	19837754	19838308	0	2	217,137,	0,417,
chr13	20412361	20418366	Linc_00079244	0	+	20412361	20418366	0	3	160,163,418,	0,4188,5587,
chr13	20416357	20417856	Linc_00079245	0	+	20416357	20417856	0	2	355,564,	0,935,
chr13	20428124	20432153	Linc_00078668	0	+	20428124	20432153	0	3	343,174,144,	0,3278,3885,
chr13	20633948	20641937	Linc_00082237	0	-	20633948	20641937	0	3	164,110,47,	0,911,7942,
chr13	20633954	20634988	Linc_00077789	0	-	20633954	20634988	0	2	158,129,	0,905,
chr13	20961529	20966519	Linc_00081997	0	+	20961529	20966519	0	2	307,297,	0,4693,
chr13	22871803	22887131	Linc_00079527	0	-	22871803	22887131	0	2	1249,3129,	0,12199,
chr13	22883007	22886837	Linc_00079251	0	+	22883007	22886837	0	2	245,2948,	0,882,
chr13	23270004	23270860	Linc_00083271	0	-	23270004	23270860	0	2	290,197,	0,659,
chr13	23732641	23759432	Linc_00082006	0	+	23732641	23759432	0	6	254,81,106,92,93,290,	0,2080,6432,8454,25821,26501,
chr13	23758438	23759431	Linc_00081414	0	+	23758438	23759431	0	2	117,289,	0,704,
chr13	23899758	23908687	Linc_00078676	0	+	23899758	23908687	0	4	269,43,1265,525,	0,5108,5519,8404,
chr13	23899927	23908724	Linc_00077410	0	+	23899927	23908724	0	3	100,43,3447,	0,4939,5350,
chr13	23900003	23908687	Linc_00078677	0	+	23900003	23908687	0	3	64,43,3410,	0,4863,5274,
chr13	23901252	23908687	Linc_00077411	0	+	23901252	23908687	0	3	386,43,3410,	0,3614,4025,
chr13	23905280	23908688	Linc_00082008	0	+	23905280	23908688	0	2	217,3089,	0,319,
chr13	24192059	24194314	Linc_00080568	0	-	24192059	24194314	0	2	1005,69,	0,2186,
chr13	24195655	24201518	Linc_00080570	0	-	24195655	24201518	0	3	217,218,458,	0,3272,5405,
chr13	24195655	24198194	Linc_00080569	0	-	24195655	24198194	0	2	217,97,	0,2442,
chr13	24615729	24619685	Linc_00079535	0	-	24615729	24619685	0	4	485,74,95,252,	0,2253,3492,3704,
chr13	24803832	24807190	Linc_00077799	0	-	24803832	24807190	0	2	569,129,	0,3229,
chr13	27057792	27058739	Linc_00077431	0	+	27057792	27058739	0	2	363,384,	0,563,
chr13	27057825	27058729	Linc_00081429	0	+	27057825	27058729	0	2	294,374,	0,530,
chr13	30142094	30145416	Linc_00078697	0	+	30142094	30145416	0	2	179,130,	0,3192,
chr13	30142152	30146083	Linc_00079282	0	+	30142152	30146083	0	2	121,113,	0,3818,
chr13	31971431	31988450	Linc_00077831	0	-	31971431	31988450	0	5	254,184,45,86,68,	0,6451,9801,13418,16951,
chr13	31977813	31985121	Linc_00083287	0	-	31977813	31985121	0	3	253,45,272,	0,3419,7036,
chr13	31977847	31988440	Linc_00079553	0	-	31977847	31988440	0	4	219,45,86,58,	0,3385,7002,10535,
chr13	33184855	33186103	Linc_00082730	0	+	33184855	33186103	0	2	231,911,	0,337,
chr13	33184876	33187600	Linc_00083108	0	+	33184876	33187600	0	2	210,748,	0,1976,
chr13	33185096	33187504	Linc_00082731	0	+	33185096	33187504	0	2	45,652,	0,1756,
chr13	33494892	33500400	Linc_00083291	0	-	33494892	33500400	0	3	181,236,269,	0,1275,5239,
chr13	34608795	34618993	Linc_00079558	0	-	34608795	34618993	0	3	205,187,184,	0,9630,10014,
chr13	36887248	36900081	Linc_00083113	0	+	36887248	36900081	0	2	66,223,	0,12610,
chr13	36947218	36947749	Linc_00077487	0	+	36947218	36947749	0	2	207,175,	0,356,
chr13	39973773	40014679	Linc_00081208	0	-	39973773	40014679	0	3	476,105,50,	0,38418,40856,
chr13	40831391	40836791	Linc_00082859	0	-	40831391	40836791	0	2	288,26,	0,5374,
chr13	42391842	42425988	Linc_00082075	0	+	42391842	42425988	0	2	269,155,	0,33991,
chr13	42469539	42471841	Linc_00082077	0	+	42469539	42471841	0	2	405,789,	0,1513,
chr13	42469585	42481886	Linc_00081476	0	+	42469585	42481886	0	3	359,245,226,	0,1467,12075,
chr13	42469585	42476783	Linc_00081475	0	+	42469585	42476783	0	3	359,245,234,	0,1467,6964,
chr13	44104724	44156978	Linc_00078934	0	-	44104724	44156978	0	3	867,51,151,	0,34923,52103,
chr13	44106636	44156978	Linc_00078936	0	-	44106636	44156978	0	4	780,115,51,151,	0,22409,33011,50191,
chr13	44106636	44156978	Linc_00078935	0	-	44106636	44156978	0	3	780,51,151,	0,33011,50191,
chr13	44601123	44602165	Linc_00077522	0	+	44601123	44602165	0	2	327,27,	0,1015,
chr13	46003594	46034150	Linc_00082277	0	-	46003594	46034150	0	3	72,109,117,	0,9056,30439,
chr13	46012676	46037690	Linc_00079582	0	-	46012676	46037690	0	4	83,112,110,129,	0,21357,24450,24885,
chr13	46037095	46037682	Linc_00083316	0	-	46037095	46037682	0	2	141,121,	0,466,
chr13	49869501	49872402	Linc_00083154	0	+	49869501	49872402	0	2	41,413,	0,2488,
chr13	50246194	50268115	Linc_00078754	0	+	50246194	50268115	0	3	52,97,105,	0,6850,21816,
chr13	50252484	50270712	Linc_00077566	0	+	50252484	50270712	0	4	24,97,176,401,	0,560,15526,17827,
chr13	50252489	50268230	Linc_00077567	0	+	50252489	50268230	0	2	652,220,	0,15521,
chr13	50252553	50270395	Linc_00080440	0	+	50252553	50270395	0	4	40,97,176,84,	0,491,15457,17758,
chr13	50252579	50270395	Linc_00080441	0	+	50252579	50270395	0	3	562,176,84,	0,15431,17732,
chr13	52104340	52118048	Linc_00079602	0	-	52104340	52118048	0	3	589,134,110,	0,9063,13598,
chr13	52104772	52113538	Linc_00080631	0	-	52104772	52113538	0	3	157,83,135,	0,6931,8631,
chr13	52515983	52521900	Linc_00082303	0	-	52515983	52521900	0	3	162,87,147,	0,1294,5770,
chr13	52521738	52536471	Linc_00079605	0	-	52521738	52536471	0	4	156,73,141,157,	0,5010,11645,14576,
chr13	52521738	52541086	Linc_00079606	0	-	52521738	52541086	0	4	156,73,141,183,	0,5010,11645,19165,
chr13	52526800	52540488	Linc_00083343	0	-	52526800	52540488	0	4	21,141,276,347,	0,6583,9514,13341,
chr13	52686233	52692193	Linc_00077924	0	-	52686233	52692193	0	2	246,61,	0,5899,
chr13	52694479	52695679	Linc_00079607	0	-	52694479	52695679	0	2	123,147,	0,1053,
chr13	52919402	52923772	Linc_00077584	0	+	52919402	52923772	0	2	538,246,	0,4124,
chr13	52929455	52951988	Linc_00077585	0	+	52929455	52951988	0	5	197,141,73,142,585,	0,1841,4971,9854,21948,
chr13	59557136	59793368	Linc_00082125	0	+	59557136	59793368	0	4	244,122,110,240,	0,67639,219647,235992,
chr13	59557136	59625263	Linc_00082124	0	+	59557136	59625263	0	3	244,122,42,	0,67639,68085,
chr13	59793679	59801433	Linc_00082127	0	+	59793679	59801433	0	4	213,51,53,691,	0,982,3846,7063,
chr13	78654096	78672602	Linc_00081241	0	-	78654096	78672602	0	3	53,102,180,	0,17585,18326,
chr13	78696512	78699207	Linc_00080653	0	-	78696512	78699207	0	3	41,72,297,	0,2094,2398,
chr13	78845017	78854230	Linc_00083173	0	+	78845017	78854230	0	3	175,177,1514,	0,529,7699,
chr13	78845017	78854230	Linc_00083172	0	+	78845017	78854230	0	3	175,192,1514,	0,529,7699,
chr13	78845045	78850051	Linc_00082139	0	+	78845045	78850051	0	3	147,177,286,	0,501,4720,
chr13	80781362	80786333	Linc_00083365	0	-	80781362	80786333	0	2	1110,81,	0,4890,
chr13	80873842	80888627	Linc_00082144	0	+	80873842	80888627	0	2	700,25,	0,14760,
chr13	89378042	89383242	Linc_00079401	0	+	89378042	89383242	0	2	179,856,	0,4344,
chr13	90972945	90976800	Linc_00077960	0	-	90972945	90976800	0	2	165,150,	0,3705,
chr13	92266282	92268750	Linc_00080666	0	-	92266282	92268750	0	2	403,81,	0,2387,
chr13	93195440	93221394	Linc_00082145	0	+	93195440	93221394	0	2	114,404,	0,25550,
chr13	93221871	93228683	Linc_00082147	0	+	93221871	93228683	0	2	273,215,	0,6597,
chr13	96723778	96731874	Linc_00077961	0	-	96723778	96731874	0	2	683,32,	0,8064,
chr13	96959205	96960469	Linc_00079631	0	-	96959205	96960469	0	2	343,26,	0,1238,
chr13	96961841	96962351	Linc_00077963	0	-	96961841	96962351	0	2	101,230,	0,280,
chr13	97631105	97645026	Linc_00080473	0	+	97631105	97645026	0	2	221,266,	0,13655,
chr13	105171907	105174989	Linc_00079436	0	+	105171907	105174989	0	2	50,653,	0,2429,
chr13	105174105	105178157	Linc_00079437	0	+	105174105	105178157	0	2	308,73,	0,3979,
chr13	105175219	105178157	Linc_00077668	0	+	105175219	105178157	0	2	310,73,	0,2865,
chr13	105219428	105221921	Linc_00077673	0	+	105219428	105221921	0	2	546,573,	0,1920,
chr13	105219428	105221921	Linc_00082180	0	+	105219428	105221921	0	2	582,573,	0,1920,
chr13	105275680	105278367	Linc_00081111	0	+	105275680	105278367	0	2	2022,50,	0,2637,
chr13	111964411	111976069	Linc_00080503	0	+	111964411	111976069	0	2	359,1868,	0,9790,
chr13	112837962	112844720	Linc_00080505	0	+	112837962	112844720	0	2	478,6002,	0,756,
chr13	114747252	114780319	Linc_00078827	0	+	114747252	114780319	0	5	46,157,159,1453,1705,	0,19083,21917,27578,31362,
chr13	115319892	115322454	Linc_00083397	0	-	115319892	115322454	0	3	856,89,120,	0,1565,2442,
chr13	115319892	115322371	Linc_00083396	0	-	115319892	115322371	0	3	856,89,40,	0,1565,2439,
chr13	115533570	115534761	Linc_00081726	0	-	115533570	115534761	0	2	957,27,	0,1164,
chr13	116069045	116070412	Linc_00080699	0	-	116069045	116070412	0	2	456,298,	0,1069,
chr13	116375427	116375848	Linc_00079674	0	-	116375427	116375848	0	2	224,16,	0,405,
chr13	116382905	116391945	Linc_00079487	0	+	116382905	116391945	0	3	175,231,496,	0,7723,8544,
chr13	116389618	116390973	Linc_00079488	0	+	116389618	116390973	0	2	566,345,	0,1010,
chr13	116514389	116515201	Linc_00081599	0	+	116514389	116515201	0	2	663,58,	0,754,
chr13	116919722	116944690	Linc_00077760	0	+	116919722	116944690	0	4	27,119,190,332,	0,2911,14408,24636,
chr13_random	64393	66607	Linc_00083810	0	-	64393	66607	0	3	171,138,64,	0,1171,2150,
chr13_random	212701	218870	Linc_00083955	0	-	212701	218870	0	5	372,475,92,148,214,	0,570,2341,4134,5955,
chr13_random	220309	227103	Linc_00083956	0	-	220309	227103	0	2	180,52,	0,6742,
chr13_random	509028	509461	Linc_00083726	0	-	509028	509461	0	2	271,26,	0,407,
chr13_random	509166	510714	Linc_00083848	0	-	509166	510714	0	2	133,590,	0,958,
chr13_random	514929	525580	Linc_00083985	0	-	514929	525580	0	5	218,761,73,81,61,	0,3993,8186,8649,10590,
chr13_random	515042	525792	Linc_00083728	0	-	515042	525792	0	5	105,77,73,81,273,	0,3880,8073,8536,10477,
chr13_random	631430	632300	Linc_00083729	0	-	631430	632300	0	2	368,150,	0,720,
chr13_random	730616	1018458	Linc_00083986	0	-	730616	1018458	0	6	88,75,115,149,105,168,	0,706,2047,2915,5722,287674,
chr13_random	1047537	1051407	Linc_00083802	0	+	1047537	1051407	0	3	47,286,77,	0,219,3793,
chr13_random	1236786	1239261	Linc_00083979	0	+	1236786	1239261	0	2	1965,250,	0,2225,
chr13_random	1236822	1239271	Linc_00083803	0	+	1236822	1239271	0	2	577,1773,	0,676,
chr13_random	1237338	1239271	Linc_00083804	0	+	1237338	1239271	0	3	274,800,250,	0,615,1683,
chr13_random	1237351	1239271	Linc_00083805	0	+	1237351	1239271	0	3	48,1248,260,	0,152,1660,
chr13_random	1237807	1240618	Linc_00084024	0	-	1237807	1240618	0	3	858,132,122,	0,1049,2689,
chr13_random	1237807	1240618	Linc_00084025	0	-	1237807	1240618	0	2	1181,122,	0,2689,
chr13_random	2381805	2383531	Linc_00083812	0	-	2381805	2383531	0	2	159,130,	0,1596,
chr13_random	4321509	4324302	Linc_00083913	0	-	4321509	4324302	0	2	162,220,	0,2573,
chr13_random	4337002	4338263	Linc_00083958	0	-	4337002	4338263	0	3	44,160,65,	0,177,1196,
chr13_random	4337118	4338241	Linc_00083731	0	-	4337118	4338241	0	2	221,43,	0,1080,
chr13_random	4356777	4365435	Linc_00083914	0	-	4356777	4365435	0	12	316,54,45,51,27,87,42,36,63,84,27,122,	0,2151,2292,3464,3667,4213,5574,6122,6708,6857,8314,8536,
chr13_random	4357048	4362396	Linc_00083942	0	-	4357048	4362396	0	7	45,54,45,51,27,87,45,	0,1880,2021,3193,3396,3942,5303,
chr13_random	4357065	4361078	Linc_00084038	0	-	4357065	4361078	0	6	28,54,45,51,27,88,	0,1863,2004,3176,3379,3925,
chr13_random	4362349	4365118	Linc_00084039	0	-	4362349	4365118	0	5	44,36,63,84,27,	0,550,1136,1285,2742,
chr13_random	4362895	4365115	Linc_00083943	0	-	4362895	4365115	0	4	40,63,84,24,	0,590,739,2196,
chr13_random	4463578	4464034	Linc_00083733	0	-	4463578	4464034	0	2	11,383,	0,73,
chr13_random	4554581	4562361	Linc_00083736	0	-	4554581	4562361	0	4	156,184,96,141,	0,387,6146,7639,
chr13_random	4746549	4758202	Linc_00083850	0	-	4746549	4758202	0	3	316,133,82,	0,2139,11571,
chr13_random	4747270	4758202	Linc_00083813	0	-	4747270	4758202	0	2	1551,82,	0,10850,
chr13_random	5172199	5187212	Linc_00083714	0	+	5172199	5187212	0	3	104,187,255,	0,5830,14758,
chr13_random	5177980	5187204	Linc_00083911	0	+	5177980	5187204	0	2	236,247,	0,8977,
chr13_random	7214456	7216145	Linc_00083915	0	-	7214456	7216145	0	4	151,45,45,91,	0,245,1454,1598,
chr13_random	8428129	8440182	Linc_00083916	0	-	8428129	8440182	0	7	131,96,81,81,171,2866,351,	0,747,1815,4837,5172,7835,11702,
chr13_random	8437158	8442723	Linc_00083816	0	-	8437158	8442723	0	4	1672,68,196,138,	0,2673,4107,5427,
chr13_random	8440365	8442856	Linc_00083817	0	-	8440365	8442856	0	2	1096,271,	0,2220,
chr13_random	9025764	9027582	Linc_00083717	0	+	9025764	9027582	0	2	65,158,	0,1660,
chr13_random	9178813	9184023	Linc_00083718	0	+	9178813	9184023	0	3	74,89,47,	0,3992,5163,
chr13_random	9355994	9384151	Linc_00083720	0	+	9355994	9384151	0	2	23,502,	0,27655,
chr13_random	9469066	9471584	Linc_00083722	0	+	9469066	9471584	0	2	113,1844,	0,674,
chr13_random	9649227	9662920	Linc_00083724	0	+	9649227	9662920	0	4	170,128,166,128,	0,1708,11103,13565,
chr14	18743469	18745551	Linc_00092906	0	-	18743469	18745551	0	2	556,211,	0,1871,
chr14	18745261	18760894	Linc_00084783	0	-	18745261	18760894	0	2	311,111,	0,15522,
chr14	19755500	19756192	Linc_00084803	0	-	19755500	19756192	0	3	92,99,264,	0,235,428,
chr14	19755500	19756192	Linc_00084804	0	-	19755500	19756192	0	2	334,264,	0,428,
chr14	19757126	19757594	Linc_00087506	0	-	19757126	19757594	0	2	237,71,	0,397,
chr14	19758592	19759293	Linc_00084805	0	-	19758592	19759293	0	2	208,331,	0,370,
chr14	19760889	19763969	Linc_00084806	0	-	19760889	19763969	0	2	147,501,	0,2579,
chr14	20815008	20839508	Linc_00087515	0	-	20815008	20839508	0	2	137,128,	0,24372,
chr14	21844081	21849472	Linc_00091863	0	-	21844081	21849472	0	3	334,93,98,	0,3149,5293,
chr14	21894354	21904576	Linc_00090837	0	-	21894354	21904576	0	2	707,79,	0,10143,
chr14	21894551	21904715	Linc_00091864	0	-	21894551	21904715	0	2	814,218,	0,9946,
chr14	21942635	21944789	Linc_00093285	0	+	21942635	21944789	0	2	214,734,	0,1420,
chr14	22576316	22576814	Linc_00089052	0	-	22576316	22576814	0	2	234,52,	0,446,
chr14	22579872	22588955	Linc_00089053	0	-	22579872	22588955	0	2	368,176,	0,8907,
chr14	22795377	22799720	Linc_00091882	0	-	22795377	22799720	0	2	436,33,	0,4310,
chr14	22866370	22867156	Linc_00089989	0	-	22866370	22867156	0	2	123,302,	0,484,
chr14	22883498	22885299	Linc_00089057	0	-	22883498	22885299	0	3	72,171,55,	0,1290,1746,
chr14	23677075	23678694	Linc_00086083	0	+	23677075	23678694	0	2	1131,197,	0,1422,
chr14	23677392	23678816	Linc_00087083	0	+	23677392	23678816	0	2	814,445,	0,979,
chr14	23692886	23694131	Linc_00084869	0	-	23692886	23694131	0	2	125,157,	0,1088,
chr14	24572563	24576817	Linc_00088698	0	+	24572563	24576817	0	2	278,1574,	0,2680,
chr14	27050240	27053427	Linc_00090408	0	+	27050240	27053427	0	3	306,76,188,	0,1049,2999,
chr14	30841269	30842977	Linc_00084904	0	-	30841269	30842977	0	2	249,415,	0,1293,
chr14	33803893	33835691	Linc_00088712	0	+	33803893	33835691	0	4	87,168,81,69,	0,28472,30909,31729,
chr14	34095040	34096675	Linc_00091536	0	+	34095040	34096675	0	2	36,531,	0,1104,
chr14	34281373	34282785	Linc_00090897	0	-	34281373	34282785	0	2	317,102,	0,1310,
chr14	34664819	34711647	Linc_00089104	0	-	34664819	34711647	0	4	40,111,150,153,	0,38556,43795,46675,
chr14	34703357	34723612	Linc_00087576	0	-	34703357	34723612	0	4	129,138,136,534,	0,5269,8137,19721,
chr14	34703357	34723612	Linc_00087577	0	-	34703357	34723612	0	4	129,150,136,534,	0,5257,8137,19721,
chr14	34703477	34711706	Linc_00091923	0	-	34703477	34711706	0	3	9,138,212,	0,5149,8017,
chr14	34708566	34723612	Linc_00087578	0	-	34708566	34723612	0	3	198,136,534,	0,2928,14512,
chr14	34708579	34711692	Linc_00093682	0	-	34708579	34711692	0	2	185,198,	0,2915,
chr14	50222497	50256001	Linc_00091941	0	-	50222497	50256001	0	14	55,43,280,121,58,113,63,104,89,64,192,209,78,115,	0,182,964,3008,3793,8324,16368,17135,27727,30387,30712,31150,31445,33389,
chr14	50222497	50223744	Linc_00084951	0	-	50222497	50223744	0	3	55,43,283,	0,182,964,
chr14	50225502	50239730	Linc_00084952	0	-	50225502	50239730	0	6	124,59,58,113,63,98,	0,219,788,5319,13363,14130,
chr14	55102312	55103973	Linc_00088755	0	+	55102312	55103973	0	2	115,367,	0,1294,
chr14	57753536	57759306	Linc_00087165	0	+	57753536	57759306	0	2	46,519,	0,5251,
chr14	64533037	64542517	Linc_00088795	0	+	64533037	64542517	0	2	143,156,	0,9324,
chr14	64533037	64542517	Linc_00090503	0	+	64533037	64542517	0	2	106,156,	0,9324,
chr14	69679581	69683896	Linc_00093731	0	-	69679581	69683896	0	2	293,777,	0,3538,
chr14	69694364	69695682	Linc_00093732	0	-	69694364	69695682	0	2	994,108,	0,1210,
chr14	70207831	70217089	Linc_00091648	0	+	70207831	70217089	0	2	45,408,	0,8850,
chr14	70398058	70399368	Linc_00086252	0	+	70398058	70399368	0	2	187,644,	0,666,
chr14	71405662	71408297	Linc_00087668	0	-	71405662	71408297	0	2	1895,649,	0,1986,
chr14	71407640	71409757	Linc_00086623	0	-	71407640	71409757	0	2	391,31,	0,2086,
chr14	71899485	71899911	Linc_00087258	0	+	71899485	71899911	0	2	24,261,	0,165,
chr14	71899485	71904886	Linc_00087259	0	+	71899485	71904886	0	3	24,211,221,	0,165,5180,
chr14	71899880	71904879	Linc_00086268	0	+	71899880	71904879	0	2	364,214,	0,4785,
chr14	74205081	74244847	Linc_00084445	0	+	74205081	74244847	0	8	179,121,50,168,58,161,186,18,	0,9897,14882,15928,21282,26080,36567,39748,
chr14	74205102	74220016	Linc_00089772	0	+	74205102	74220016	0	3	158,121,53,	0,9876,14861,
chr14	74205112	74244856	Linc_00086281	0	+	74205112	74244856	0	9	148,121,50,168,58,161,105,186,27,	0,9866,14851,15897,21251,26049,26419,36536,39717,
chr14	74205126	74241852	Linc_00087274	0	+	74205126	74241852	0	7	134,121,50,168,58,161,204,	0,9852,14837,15883,21237,26035,36522,
chr14	74214975	74231578	Linc_00090585	0	+	74214975	74231578	0	6	124,50,168,58,161,47,	0,4988,6034,11388,16186,16556,
chr14	74251485	74251850	Linc_00084446	0	+	74251485	74251850	0	2	148,102,	0,263,
chr14	74986517	74996417	Linc_00093016	0	-	74986517	74996417	0	2	930,169,	0,9731,
chr14	75059173	75090898	Linc_00090598	0	+	75059173	75090898	0	10	14,136,187,192,151,153,90,126,64,198,	0,1603,4277,6003,12059,13027,17377,29113,30276,31527,
chr14	75089179	75090832	Linc_00087299	0	+	75089179	75090832	0	2	334,132,	0,1521,
chr14	75113631	75115402	Linc_00085098	0	-	75113631	75115402	0	2	38,273,	0,1498,
chr14	77976425	77978629	Linc_00089202	0	-	77976425	77978629	0	2	1067,341,	0,1863,
chr14	77976548	77981029	Linc_00092024	0	-	77976548	77981029	0	3	944,100,221,	0,1740,4260,
chr14	77977939	77981029	Linc_00092025	0	-	77977939	77981029	0	2	449,221,	0,2869,
chr14	78222321	78228093	Linc_00086324	0	+	78222321	78228093	0	3	279,193,987,	0,1756,4785,
chr14	78222393	78224391	Linc_00084533	0	+	78222393	78224391	0	2	207,314,	0,1684,
chr14	78381826	78396720	Linc_00084537	0	+	78381826	78396720	0	2	128,157,	0,14737,
chr14	85120412	85121354	Linc_00088915	0	+	85120412	85121354	0	2	323,186,	0,756,
chr14	85121018	85122576	Linc_00089820	0	+	85121018	85122576	0	3	247,74,508,	0,706,1050,
chr14	85121686	85122576	Linc_00088916	0	+	85121686	85122576	0	2	112,508,	0,382,
chr14	88470040	88488879	Linc_00085159	0	-	88470040	88488879	0	2	278,110,	0,18729,
chr14	89687072	89688275	Linc_00087718	0	-	89687072	89688275	0	2	90,984,	0,219,
chr14	90697018	90708401	Linc_00090098	0	-	90697018	90708401	0	2	488,23,	0,11360,
chr14	90703130	90705022	Linc_00088926	0	+	90703130	90705022	0	2	221,320,	0,1572,
chr14	91560215	91561761	Linc_00091018	0	-	91560215	91561761	0	2	237,111,	0,1435,
chr14	92508906	92515051	Linc_00085180	0	-	92508906	92515051	0	2	366,380,	0,5765,
chr14	93076180	93076897	Linc_00093776	0	-	93076180	93076897	0	2	425,206,	0,511,
chr14	94511575	94523161	Linc_00093506	0	+	94511575	94523161	0	2	642,326,	0,11260,
chr14	95331088	95331855	Linc_00085206	0	-	95331088	95331855	0	2	432,193,	0,574,
chr14	96932750	96934639	Linc_00086700	0	-	96932750	96934639	0	2	102,328,	0,1561,
chr14	97279881	97337975	Linc_00086379	0	+	97279881	97337975	0	3	277,318,2796,	0,548,55298,
chr14	97280196	97337975	Linc_00084623	0	+	97280196	97337975	0	2	551,2796,	0,54983,
chr14	97285159	97337975	Linc_00086380	0	+	97285159	97337975	0	2	67,2796,	0,50020,
chr14	97469946	97510090	Linc_00086381	0	+	97469946	97510090	0	2	130,813,	0,39331,
chr14	98297327	98302990	Linc_00084629	0	+	98297327	98302990	0	2	84,429,	0,5234,
chr14	102440166	102484050	Linc_00086403	0	+	102440166	102484050	0	5	233,90,271,54,57,	0,18480,19716,42058,43827,
chr14	102451382	102452850	Linc_00084652	0	+	102451382	102452850	0	2	51,644,	0,824,
chr14	102451382	102455891	Linc_00087408	0	+	102451382	102455891	0	5	51,72,158,76,410,	0,824,3514,3854,4099,
chr14	102451782	102455891	Linc_00087409	0	+	102451782	102455891	0	4	496,158,76,410,	0,3114,3454,3699,
chr14	102452297	102484050	Linc_00086404	0	+	102452297	102484050	0	8	106,47,76,72,90,271,54,57,	0,2599,2939,3184,6349,7585,29927,31696,
chr14	102454140	102455891	Linc_00087411	0	+	102454140	102455891	0	3	803,76,410,	0,1096,1341,
chr14	102454860	102455549	Linc_00084656	0	+	102454860	102455549	0	3	194,76,68,	0,376,621,
chr14	102458630	102477698	Linc_00087413	0	+	102458630	102477698	0	2	106,279,	0,18789,
chr14	102458630	102460265	Linc_00087412	0	+	102458630	102460265	0	2	106,383,	0,1252,
chr14	102483910	102485660	Linc_00087414	0	+	102483910	102485660	0	2	193,41,	0,1709,
chr14	102483934	102484679	Linc_00084658	0	+	102483934	102484679	0	2	169,301,	0,444,
chr14	102485614	102506111	Linc_00086407	0	+	102485614	102506111	0	13	91,77,86,65,83,87,82,87,63,83,85,65,237,	0,1484,2977,5369,9631,11570,12109,13021,14110,16551,17468,18439,20260,
chr14	102487135	102499789	Linc_00084659	0	+	102487135	102499789	0	8	40,86,65,83,87,82,87,65,	0,1456,3848,8110,10049,10588,11500,12589,
chr14	102491150	102506111	Linc_00086408	0	+	102491150	102506111	0	10	665,83,87,82,87,63,83,85,65,237,	0,4095,6034,6573,7485,8574,11015,11932,12903,14724,
chr14	102497183	102506218	Linc_00087416	0	+	102497183	102506218	0	8	88,82,87,63,83,85,65,344,	0,540,1452,2541,4982,5899,6870,8691,
chr14	102508208	102510538	Linc_00087417	0	+	102508208	102510538	0	2	214,294,	0,2036,
chr14	102517101	102519260	Linc_00087418	0	+	102517101	102519260	0	3	177,148,74,	0,1078,2085,
chr14	102633283	102635801	Linc_00086410	0	+	102633283	102635801	0	2	221,541,	0,1977,
chr14	102903161	102903781	Linc_00093063	0	-	102903161	102903781	0	2	213,252,	0,368,
chr14	102903178	102907687	Linc_00093801	0	-	102903178	102907687	0	3	196,74,365,	0,351,4144,
chr14	102903178	102906107	Linc_00093800	0	-	102903178	102906107	0	3	196,123,87,	0,302,2842,
chr14	103145903	103149101	Linc_00093064	0	-	103145903	103149101	0	4	230,171,202,95,	0,348,1335,3103,
chr14	103145933	103146742	Linc_00093802	0	-	103145933	103146742	0	2	200,491,	0,318,
chr14	103358019	103361156	Linc_00084665	0	+	103358019	103361156	0	2	135,398,	0,2739,
chr14	103358019	103399018	Linc_00084666	0	+	103358019	103399018	0	3	135,166,218,	0,30445,40781,
chr14	103358102	103388633	Linc_00087420	0	+	103358102	103388633	0	2	52,169,	0,30362,
chr14	103387426	103399684	Linc_00093545	0	+	103387426	103399684	0	3	247,166,884,	0,1038,11374,
chr14	103388477	103400247	Linc_00089875	0	+	103388477	103400247	0	2	153,448,	0,11322,
chr14	103398851	103400576	Linc_00091053	0	-	103398851	103400576	0	2	636,110,	0,1615,
chr14	103619362	103619658	Linc_00089879	0	+	103619362	103619658	0	2	91,121,	0,175,
chr14	103641585	103642221	Linc_00092836	0	+	103641585	103642221	0	2	169,191,	0,445,
chr14	103735115	103775916	Linc_00092084	0	-	103735115	103775916	0	2	184,212,	0,40589,
chr14	103861257	103862896	Linc_00085237	0	-	103861257	103862896	0	2	598,467,	0,1172,
chr14	104780413	104783081	Linc_00092850	0	+	104780413	104783081	0	2	716,1146,	0,1522,
chr14	104780413	104783081	Linc_00093576	0	+	104780413	104783081	0	3	497,94,1146,	0,622,1522,
chr14	104802525	104803649	Linc_00091820	0	+	104802525	104803649	0	2	370,357,	0,767,
chr14	104949089	104956120	Linc_00091057	0	-	104949089	104956120	0	2	1527,140,	0,6891,
chr14	105635249	105635999	Linc_00089258	0	-	105635249	105635999	0	2	463,26,	0,724,
chr14	106015587	106018370	Linc_00093808	0	-	106015587	106018370	0	3	429,142,350,	0,1993,2433,
chr14	106015587	106018370	Linc_00093809	0	-	106015587	106018370	0	4	429,206,28,150,	0,1993,2433,2633,
chr14	106017451	106018370	Linc_00093810	0	-	106017451	106018370	0	2	23,416,	0,503,
chr14	106350284	106350641	Linc_00089925	0	+	106350284	106350641	0	2	106,184,	0,173,
chr14	106424466	106426759	Linc_00084729	0	+	106424466	106426759	0	2	275,161,	0,2132,
chr14	106424466	106425385	Linc_00084728	0	+	106424466	106425385	0	2	275,147,	0,772,
chr14	106450451	106453520	Linc_00084730	0	+	106450451	106453520	0	2	708,358,	0,2711,
chr14	106450451	106454493	Linc_00084731	0	+	106450451	106454493	0	2	708,299,	0,3743,
chr14	106571891	106576583	Linc_00090782	0	+	106571891	106576583	0	2	49,429,	0,4263,
chr14	106592989	106593703	Linc_00092093	0	-	106592989	106593703	0	2	352,219,	0,495,
chr14	106879036	106884369	Linc_00086462	0	+	106879036	106884369	0	3	1714,170,199,	0,4811,5134,
chr14	106879036	106884085	Linc_00086461	0	+	106879036	106884085	0	2	1714,238,	0,4811,
chr14	106879913	106880732	Linc_00087478	0	+	106879913	106880732	0	2	514,208,	0,611,
chr14	106883843	106884887	Linc_00084756	0	+	106883843	106884887	0	3	174,98,30,	0,327,1014,
chr14	106883843	106884598	Linc_00084755	0	+	106883843	106884598	0	2	174,428,	0,327,
chr14	107177257	107179044	Linc_00086470	0	+	107177257	107179044	0	2	762,887,	0,900,
chr14	107177592	107178170	Linc_00084765	0	+	107177592	107178170	0	2	427,79,	0,499,
chr14	107190982	107191846	Linc_00087486	0	+	107190982	107191846	0	2	22,491,	0,373,
chr14	107261953	107263899	Linc_00086475	0	+	107261953	107263899	0	3	75,29,568,	0,167,1378,
chr14	107261963	107263894	Linc_00089945	0	+	107261963	107263894	0	3	65,51,541,	0,157,1390,
chr14	107261966	107263968	Linc_00084775	0	+	107261966	107263968	0	2	62,666,	0,1336,
chr14	107261966	107263968	Linc_00084774	0	+	107261966	107263968	0	3	62,56,610,	0,154,1392,
chr14	107720645	107728306	Linc_00090809	0	+	107720645	107728306	0	4	127,821,128,406,	0,4962,6289,7255,
chr14	107721197	107727237	Linc_00090810	0	+	107721197	107727237	0	3	847,821,303,	0,4410,5737,
chr14	107725131	107730247	Linc_00090811	0	+	107725131	107730247	0	3	1931,146,370,	0,2769,4746,
chr14	107725131	107728260	Linc_00092901	0	+	107725131	107728260	0	4	966,131,128,360,	0,1200,1803,2769,
chr14	107725131	107730184	Linc_00092902	0	+	107725131	107730184	0	4	1331,128,146,307,	0,1803,2769,4746,
chr14	107725131	107727134	Linc_00092900	0	+	107725131	107727134	0	2	966,803,	0,1200,
chr14	107727637	107728260	Linc_00092903	0	+	107727637	107728260	0	2	409,14,	0,609,
chr14	107730854	107737621	Linc_00090812	0	+	107730854	107737621	0	3	109,120,926,	0,452,5841,
chr14	108450904	108451421	Linc_00091088	0	-	108450904	108451421	0	2	303,131,	0,386,
chr14	108604568	108605153	Linc_00091090	0	-	108604568	108605153	0	2	407,92,	0,493,
chr14_random	24301	25718	Linc_00094223	0	+	24301	25718	0	3	329,126,552,	0,495,865,
chr14_random	1243826	1244912	Linc_00094464	0	-	1243826	1244912	0	2	784,45,	0,1041,
chr14_random	1243830	1244984	Linc_00094383	0	-	1243830	1244984	0	2	462,458,	0,696,
chr14_random	1243830	1244984	Linc_00094422	0	-	1243830	1244984	0	3	462,84,117,	0,696,1037,
chr14_random	1243862	1244355	Linc_00094366	0	-	1243862	1244355	0	2	171,248,	0,245,
chr14_random	1243926	1244918	Linc_00094286	0	-	1243926	1244918	0	3	107,185,392,	0,181,600,
chr14_random	1243926	1244594	Linc_00094285	0	-	1243926	1244594	0	3	107,189,68,	0,181,600,
chr14_random	1759730	1760469	Linc_00094235	0	-	1759730	1760469	0	2	177,141,	0,598,
chr14_random	2023600	2024139	Linc_00094457	0	+	2023600	2024139	0	2	237,183,	0,356,
chr14_random	2391852	2392320	Linc_00094372	0	+	2391852	2392320	0	2	82,303,	0,165,
chr14_random	2865827	2867412	Linc_00094236	0	-	2865827	2867412	0	2	752,12,	0,1573,
chr14_random	2906817	2907416	Linc_00094277	0	+	2906817	2907416	0	2	38,434,	0,165,
chr14_random	3139661	3140104	Linc_00094300	0	+	3139661	3140104	0	2	245,92,	0,351,
chr14_random	3451225	3455258	Linc_00094237	0	-	3451225	3455258	0	2	147,150,	0,3883,
chr14_random	3553119	3554703	Linc_00094226	0	+	3553119	3554703	0	2	186,542,	0,1042,
chr14_random	4636533	4639138	Linc_00094417	0	+	4636533	4639138	0	3	254,22,89,	0,2409,2516,
chr14_random	5551955	5558421	Linc_00094239	0	-	5551955	5558421	0	2	227,104,	0,6362,
chr14_random	5807874	5808736	Linc_00094240	0	-	5807874	5808736	0	2	249,164,	0,698,
chr14_random	5861601	5862964	Linc_00094280	0	+	5861601	5862964	0	2	161,522,	0,841,
chr14_random	6840341	6846188	Linc_00094378	0	+	6840341	6846188	0	2	289,353,	0,5494,
chr14_random	7167434	7168918	Linc_00094231	0	+	7167434	7168918	0	3	323,81,118,	0,858,1366,
chr15	18866963	18869883	Linc_00095189	0	-	18866963	18869883	0	2	408,58,	0,2862,
chr15	19071299	19076880	Linc_00101277	0	-	19071299	19076880	0	2	220,119,	0,5462,
chr15	19150718	19152187	Linc_00097927	0	-	19150718	19152187	0	2	227,214,	0,1255,
chr15	19150718	19153754	Linc_00101279	0	-	19150718	19153754	0	4	227,179,125,28,	0,1255,2791,3008,
chr15	19150719	19153978	Linc_00096892	0	-	19150719	19153978	0	3	226,179,469,	0,1254,2790,
chr15	21189726	21191377	Linc_00094498	0	+	21189726	21191377	0	2	649,518,	0,1133,
chr15	21189851	21194208	Linc_00094499	0	+	21189851	21194208	0	4	524,109,130,955,	0,1008,2277,3402,
chr15	21190540	21194229	Linc_00101980	0	+	21190540	21194229	0	3	428,130,976,	0,1588,2713,
chr15	21192105	21194229	Linc_00100863	0	+	21192105	21194229	0	2	153,976,	0,1148,
chr15	21234546	21298600	Linc_00099158	0	+	21234546	21298600	0	22	272,135,139,160,132,134,133,134,132,117,134,134,134,242,130,141,134,121,112,134,112,174,	0,13332,33695,34864,36713,37833,39855,41270,42413,44645,45455,47250,48391,51677,53608,55855,57632,59323,60717,61143,62812,63880,
chr15	21234656	21258889	Linc_00094503	0	+	21234656	21258889	0	7	162,40,138,140,140,139,138,	0,512,13219,15947,18617,21302,24095,
chr15	21234684	21256082	Linc_00100123	0	+	21234684	21256082	0	5	134,135,140,140,124,	0,13194,15919,18589,21274,
chr15	21242415	21258889	Linc_00094504	0	+	21242415	21258889	0	6	153,135,140,140,139,138,	0,5463,8188,10858,13543,16336,
chr15	21247709	21258948	Linc_00094505	0	+	21247709	21258948	0	5	304,140,140,139,197,	0,2894,5564,8249,11042,
chr15	21247738	21305124	Linc_00101985	0	+	21247738	21305124	0	26	275,139,160,132,134,133,134,132,117,134,134,134,133,134,242,130,141,134,121,112,134,112,112,131,116,644,	0,20503,21672,23521,24641,26663,28078,29221,31453,32263,34058,35199,36331,37472,38485,40416,42663,44440,46131,47525,47951,49620,52693,54994,56303,56742,
chr15	21247752	21318271	Linc_00097496	0	+	21247752	21318271	0	35	261,139,160,132,134,133,134,132,117,134,134,134,133,134,242,130,141,134,121,112,134,112,109,112,131,116,130,161,149,131,122,338,106,115,2711,	0,20489,21658,23507,24627,26649,28064,29207,31439,32249,34044,35185,36317,37458,38471,40402,42649,44426,46117,47511,47937,49606,50674,52679,54980,56289,56728,58391,59222,60600,61050,64132,66174,67011,67808,
chr15	21247802	21256373	Linc_00103762	0	+	21247802	21256373	0	5	211,140,140,139,114,	0,2801,5471,8156,8457,
chr15	21249692	21256082	Linc_00100125	0	+	21249692	21256082	0	4	811,140,140,124,	0,911,3581,6266,
chr15	21266268	21316826	Linc_00094508	0	+	21266268	21316826	0	34	65,139,160,132,134,133,134,132,117,134,134,134,133,134,242,130,141,134,121,112,134,112,109,112,131,116,130,161,149,131,338,106,115,1266,	0,1973,3142,4991,6111,8133,9548,10691,12923,13733,15528,16669,17801,18942,19955,21886,24133,25910,27601,28995,29421,31090,32158,34163,36464,37773,38212,39875,40706,42084,45616,47658,48495,49292,
chr15	21268025	21280140	Linc_00096540	0	+	21268025	21280140	0	9	355,160,132,134,133,134,132,117,139,	0,1385,3234,4354,6376,7791,8934,11166,11976,
chr15	21269246	21280140	Linc_00096541	0	+	21269246	21280140	0	8	324,132,134,133,134,132,117,139,	0,2013,3133,5155,6570,7713,9945,10755,
chr15	21271148	21283147	Linc_00103764	0	+	21271148	21283147	0	9	243,134,133,134,132,117,134,134,31,	0,1231,3253,4668,5811,8043,8853,10648,11968,
chr15	21275824	21284204	Linc_00100868	0	+	21275824	21284204	0	7	126,132,117,134,134,134,135,	0,1135,3367,4177,5972,7113,8245,
chr15	21276899	21286453	Linc_00103765	0	+	21276899	21286453	0	8	192,117,134,134,134,133,134,230,	0,2292,3102,4897,6038,7170,8311,9324,
chr15	21279125	21283166	Linc_00100869	0	+	21279125	21283166	0	4	183,134,134,50,	0,876,2671,3991,
chr15	21281817	21316314	Linc_00096542	0	+	21281817	21316314	0	23	113,134,133,134,242,130,141,134,121,112,134,112,112,131,116,130,161,149,131,25,106,115,754,	0,1120,2252,3393,4406,6337,8584,10361,12052,13446,13872,15541,18614,20915,22224,22663,24326,25157,26535,30380,32109,32946,33743,
chr15	21281833	21316314	Linc_00096543	0	+	21281833	21316314	0	23	101,134,133,139,242,130,141,138,121,112,134,112,112,131,116,130,161,149,131,25,106,115,754,	0,1104,2236,3377,4390,6321,8568,10345,12036,13430,13856,15525,18598,20899,22208,22647,24310,25141,26519,30364,32093,32930,33727,
chr15	21285086	21286455	Linc_00100870	0	+	21285086	21286455	0	2	258,232,	0,1137,
chr15	21285629	21317140	Linc_00099160	0	+	21285629	21317140	0	19	836,130,141,134,121,112,134,112,109,112,116,130,161,149,131,338,106,115,1580,	0,2525,4772,6549,8240,9634,10060,11729,12797,14802,18412,18851,20514,21345,22723,26255,28297,29134,29931,
chr15	21285824	21316314	Linc_00096544	0	+	21285824	21316314	0	20	641,130,141,134,121,112,137,112,112,131,116,130,76,161,149,131,25,106,115,754,	0,2330,4577,6354,8045,9439,9862,11534,14607,16908,18217,18656,20092,20319,21150,22528,26373,28102,28939,29736,
chr15	21288071	21294040	Linc_00103766	0	+	21288071	21294040	0	4	213,141,134,171,	0,2330,4107,5798,
chr15	21289218	21305124	Linc_00101989	0	+	21289218	21305124	0	11	163,141,134,121,112,134,112,112,131,116,644,	0,1183,2960,4651,6045,6471,8140,11213,13514,14823,15262,
chr15	21290044	21304587	Linc_00103768	0	+	21290044	21304587	0	10	498,134,121,112,134,112,112,131,116,107,	0,2134,3825,5219,5645,7314,10387,12688,13997,14436,
chr15	21305452	21316903	Linc_00101990	0	+	21305452	21316903	0	7	540,161,131,338,106,115,1343,	0,691,2900,6432,8474,9311,10108,
chr15	21305452	21316903	Linc_00101991	0	+	21305452	21316903	0	8	540,161,149,131,338,106,115,1343,	0,691,1522,2900,6432,8474,9311,10108,
chr15	21305559	21308557	Linc_00103769	0	+	21305559	21308557	0	3	433,161,205,	0,584,2793,
chr15	21306124	21317051	Linc_00100130	0	+	21306124	21317051	0	6	180,131,338,106,115,1491,	0,2228,5760,7802,8639,9436,
chr15	21306163	21312267	Linc_00100874	0	+	21306163	21312267	0	3	141,131,70,	0,2189,6034,
chr15	21306979	21312267	Linc_00100875	0	+	21306979	21312267	0	3	144,131,383,	0,1373,4905,
chr15	21311694	21317051	Linc_00096546	0	+	21311694	21317051	0	4	528,106,115,1491,	0,2232,3069,3866,
chr15	21313171	21316598	Linc_00100877	0	+	21313171	21316598	0	3	861,115,1038,	0,1592,2389,
chr15	21380273	21382386	Linc_00096548	0	+	21380273	21382386	0	2	102,1244,	0,869,
chr15	21405743	21406537	Linc_00103775	0	+	21405743	21406537	0	3	151,131,39,	0,242,755,
chr15	21415373	21418380	Linc_00103776	0	+	21415373	21418380	0	5	118,45,131,45,151,	0,500,1117,1631,2856,
chr15	21439675	21443595	Linc_00103778	0	+	21439675	21443595	0	6	112,41,121,45,131,21,	0,494,1861,2366,3389,3899,
chr15	21443741	21458508	Linc_00094514	0	+	21443741	21458508	0	10	93,45,45,126,45,45,132,134,45,259,	0,1709,3788,7013,7523,9423,10777,12642,13160,14508,
chr15	21452533	21456479	Linc_00103779	0	+	21452533	21456479	0	5	250,45,132,45,96,	0,631,1985,2500,3850,
chr15	21453088	21461884	Linc_00103780	0	+	21453088	21461884	0	6	121,132,45,134,45,111,	0,1430,1945,7015,7531,8685,
chr15	21463847	21467631	Linc_00097509	0	+	21463847	21467631	0	2	977,2451,	0,1333,
chr15	21472322	21502931	Linc_00096551	0	+	21472322	21502931	0	9	1877,78,1782,133,129,117,43,38,22,	0,2137,2338,4417,7102,8914,14945,16430,30587,
chr15	21621803	21651755	Linc_00101281	0	-	21621803	21651755	0	4	30,120,64,511,	0,433,2990,29441,
chr15	21622169	21651814	Linc_00095200	0	-	21622169	21651814	0	3	187,64,570,	0,2624,29075,
chr15	21771472	21774572	Linc_00094523	0	+	21771472	21774572	0	2	31,566,	0,2534,
chr15	22541057	22588900	Linc_00099164	0	+	22541057	22588900	0	2	289,460,	0,47383,
chr15	22673302	22740925	Linc_00099165	0	+	22673302	22740925	0	4	102,154,72,1935,	0,56104,64551,65688,
chr15	22673330	22729565	Linc_00100133	0	+	22673330	22729565	0	2	74,159,	0,56076,
chr15	22729386	22740925	Linc_00099166	0	+	22729386	22740925	0	3	174,72,2206,	0,8467,9333,
chr15	22732106	22735664	Linc_00099510	0	-	22732106	22735664	0	2	625,124,	0,3434,
chr15	24695821	24698161	Linc_00095218	0	-	24695821	24698161	0	3	222,148,116,	0,1137,2224,
chr15	24698262	24698716	Linc_00095219	0	-	24698262	24698716	0	2	133,140,	0,314,
chr15	24856200	24856795	Linc_00102381	0	-	24856200	24856795	0	2	96,214,	0,381,
chr15	27087515	27088756	Linc_00102003	0	+	27087515	27088756	0	2	559,82,	0,1159,
chr15	27088926	27092235	Linc_00102004	0	+	27088926	27092235	0	4	909,101,101,233,	0,1018,2323,3076,
chr15	27089340	27092235	Linc_00103790	0	+	27089340	27092235	0	3	495,101,228,	0,604,2667,
chr15	27089340	27091682	Linc_00103789	0	+	27089340	27091682	0	3	495,101,433,	0,604,1909,
chr15	27091328	27092235	Linc_00102005	0	+	27091328	27092235	0	2	22,213,	0,694,
chr15	27277822	27278583	Linc_00100895	0	+	27277822	27278583	0	2	354,138,	0,623,
chr15	27277822	27278928	Linc_00103794	0	+	27277822	27278928	0	2	354,89,	0,1017,
chr15	27329633	27351759	Linc_00099174	0	+	27329633	27351759	0	2	302,529,	0,21597,
chr15	27543712	27780325	Linc_00095238	0	-	27543712	27780325	0	3	136,123,50,	0,32806,236563,
chr15	28379550	28381194	Linc_00095239	0	-	28379550	28381194	0	2	1403,156,	0,1488,
chr15	30136124	30142452	Linc_00095242	0	-	30136124	30142452	0	3	462,81,46,	0,4016,6282,
chr15	31031086	31035586	Linc_00095256	0	-	31031086	31035586	0	2	226,1241,	0,3259,
chr15	31159813	31167849	Linc_00095262	0	-	31159813	31167849	0	3	3284,117,121,	0,7357,7915,
chr15	31160488	31167325	Linc_00097968	0	-	31160488	31167325	0	2	2609,155,	0,6682,
chr15	31800119	32063115	Linc_00102011	0	+	31800119	32063115	0	3	84,103,984,	0,113207,262012,
chr15	34562340	34563791	Linc_00095267	0	-	34562340	34563791	0	2	288,745,	0,706,
chr15	35863303	35879174	Linc_00103452	0	-	35863303	35879174	0	3	152,53,50,	0,1310,15821,
chr15	36670664	36675208	Linc_00104132	0	-	36670664	36675208	0	3	33,78,220,	0,684,4324,
chr15	36693240	36694641	Linc_00100912	0	+	36693240	36694641	0	2	183,316,	0,1085,
chr15	36744032	36747754	Linc_00097542	0	+	36744032	36747754	0	2	893,1240,	0,2482,
chr15	37074479	37077647	Linc_00101330	0	-	37074479	37077647	0	2	938,220,	0,2948,
chr15	37074479	37083817	Linc_00095281	0	-	37074479	37083817	0	2	938,90,	0,9248,
chr15	37074480	37083573	Linc_00097975	0	-	37074480	37083573	0	2	937,87,	0,9006,
chr15	37718725	37739012	Linc_00094604	0	+	37718725	37739012	0	2	45,8527,	0,11760,
chr15	37718733	37731224	Linc_00099197	0	+	37718733	37731224	0	3	37,54,739,	0,10039,11752,
chr15	38027157	38029345	Linc_00094617	0	+	38027157	38029345	0	2	30,390,	0,1798,
chr15	38888339	38893501	Linc_00104149	0	-	38888339	38893501	0	2	4547,166,	0,4996,
chr15	38900304	38911010	Linc_00103465	0	-	38900304	38911010	0	3	69,117,138,	0,3066,10568,
chr15	39145121	39172137	Linc_00103848	0	+	39145121	39172137	0	3	187,138,65,	0,606,26951,
chr15	39174237	39175773	Linc_00094662	0	+	39174237	39175773	0	2	266,707,	0,829,
chr15	39788879	39790366	Linc_00099230	0	+	39788879	39790366	0	2	284,182,	0,1305,
chr15	39790180	39791712	Linc_00102071	0	+	39790180	39791712	0	2	105,123,	0,1409,
chr15	41150607	41151364	Linc_00104176	0	-	41150607	41151364	0	2	213,124,	0,633,
chr15	41212664	41215948	Linc_00103243	0	+	41212664	41215948	0	2	210,916,	0,2368,
chr15	41212966	41215193	Linc_00094705	0	+	41212966	41215193	0	2	239,161,	0,2066,
chr15	42119438	42127284	Linc_00101394	0	-	42119438	42127284	0	2	276,30,	0,7816,
chr15	44471440	44492160	Linc_00102457	0	-	44471440	44492160	0	4	50,170,64,198,	0,1679,1945,20522,
chr15	44707034	44717470	Linc_00094722	0	+	44707034	44717470	0	2	278,537,	0,9899,
chr15	46947707	46957799	Linc_00104191	0	-	46947707	46957799	0	2	17,1378,	0,8714,
chr15	46948844	46955748	Linc_00099595	0	-	46948844	46955748	0	2	113,443,	0,6461,
chr15	46957936	46963920	Linc_00097634	0	+	46957936	46963920	0	2	1443,59,	0,5925,
chr15	46967242	46969010	Linc_00096652	0	+	46967242	46969010	0	2	704,187,	0,1581,
chr15	46967242	46975864	Linc_00096653	0	+	46967242	46975864	0	3	629,123,740,	0,1577,7882,
chr15	46968668	46975864	Linc_00096654	0	+	46968668	46975864	0	2	274,740,	0,6456,
chr15	46973206	46977009	Linc_00102094	0	+	46973206	46977009	0	2	445,1885,	0,1918,
chr15	47491751	47497881	Linc_00095381	0	-	47491751	47497881	0	2	142,149,	0,5981,
chr15	48538822	48545285	Linc_00101005	0	+	48538822	48545285	0	2	1119,99,	0,6364,
chr15	48548512	48552560	Linc_00098068	0	-	48548512	48552560	0	2	114,360,	0,3688,
chr15	48555000	48555908	Linc_00101415	0	-	48555000	48555908	0	2	327,140,	0,768,
chr15	49338029	49350495	Linc_00098080	0	-	49338029	49350495	0	3	41,117,868,	0,11176,11598,
chr15	49349172	49350526	Linc_00097012	0	-	49349172	49350526	0	2	150,899,	0,455,
chr15	49349194	49382866	Linc_00104210	0	-	49349194	49382866	0	2	128,84,	0,33588,
chr15	49462921	49467849	Linc_00103890	0	+	49462921	49467849	0	2	207,2767,	0,2161,
chr15	49470752	49475198	Linc_00104212	0	-	49470752	49475198	0	2	1054,98,	0,4348,
chr15	49471042	49475837	Linc_00103490	0	-	49471042	49475837	0	3	764,89,461,	0,4058,4334,
chr15	50133935	50135787	Linc_00104213	0	-	50133935	50135787	0	2	253,49,	0,1803,
chr15	52104865	52106513	Linc_00095408	0	-	52104865	52106513	0	2	673,208,	0,1440,
chr15	52104887	52106581	Linc_00095409	0	-	52104887	52106581	0	2	651,233,	0,1461,
chr15	52211131	52228507	Linc_00102495	0	-	52211131	52228507	0	3	455,106,676,	0,14631,16700,
chr15	53238197	53240467	Linc_00098084	0	-	53238197	53240467	0	2	109,99,	0,2171,
chr15	56312399	56314260	Linc_00102502	0	-	56312399	56314260	0	2	561,29,	0,1832,
chr15	57404560	57415489	Linc_00102130	0	+	57404560	57415489	0	2	70,1669,	0,9260,
chr15	59001775	59002467	Linc_00102135	0	+	59001775	59002467	0	2	344,222,	0,470,
chr15	59924676	59926361	Linc_00104237	0	-	59924676	59926361	0	2	439,328,	0,1357,
chr15	60444733	60485289	Linc_00104240	0	-	60444733	60485289	0	3	478,131,21,	0,4655,40535,
chr15	60716654	60751334	Linc_00095461	0	-	60716654	60751334	0	15	91,227,192,133,153,222,126,166,135,172,145,128,144,97,303,	0,2108,4903,7919,8180,11601,13421,24587,25399,27064,27344,30644,32447,33173,34377,
chr15	60724514	60724974	Linc_00098119	0	-	60724514	60724974	0	2	192,140,	0,320,
chr15	60741207	60751334	Linc_00095462	0	-	60741207	60751334	0	8	200,135,172,145,128,144,97,303,	0,846,2511,2791,6091,7894,8620,9824,
chr15	60742061	60771916	Linc_00099669	0	-	60742061	60771916	0	9	127,172,145,128,144,97,312,96,140,	0,1657,1937,5237,7040,7766,8970,16637,29715,
chr15	60747194	60749247	Linc_00100561	0	-	60747194	60749247	0	2	232,146,	0,1907,
chr15	60747259	60831272	Linc_00097046	0	-	60747259	60831272	0	8	167,144,97,312,195,96,956,98,	0,1842,2568,3772,5512,11439,24517,83915,
chr15	60749822	60772695	Linc_00098122	0	-	60749822	60772695	0	5	102,312,195,96,919,	0,1209,2949,8876,21954,
chr15	60749822	60772695	Linc_00098121	0	-	60749822	60772695	0	4	102,312,96,919,	0,1209,8876,21954,
chr15	60752741	60772397	Linc_00095463	0	-	60752741	60772397	0	3	225,96,621,	0,5957,19035,
chr15	60752904	60831272	Linc_00097047	0	-	60752904	60831272	0	4	62,97,956,103,	0,5793,18872,78265,
chr15	62167839	62175573	Linc_00098130	0	-	62167839	62175573	0	3	906,4642,540,	0,2149,7194,
chr15	62168295	62177684	Linc_00097055	0	-	62168295	62177684	0	4	450,4642,210,26,	0,1693,6738,9363,
chr15	62178031	62181921	Linc_00098131	0	-	62178031	62181921	0	2	218,301,	0,3589,
chr15	63018210	63024297	Linc_00098155	0	-	63018210	63024297	0	2	3135,60,	0,6027,
chr15	63249771	63258972	Linc_00098159	0	-	63249771	63258972	0	3	122,102,51,	0,4727,9150,
chr15	63651487	63655486	Linc_00096714	0	+	63651487	63655486	0	2	26,221,	0,3778,
chr15	63652265	63655882	Linc_00098161	0	-	63652265	63655882	0	2	360,117,	0,3500,
chr15	63977361	63980474	Linc_00099349	0	+	63977361	63980474	0	3	76,509,47,	0,545,3066,
chr15	63977387	63978534	Linc_00097717	0	+	63977387	63978534	0	2	50,553,	0,594,
chr15	63977860	63979078	Linc_00097718	0	+	63977860	63979078	0	2	555,534,	0,684,
chr15	65437024	65449176	Linc_00100576	0	-	65437024	65449176	0	2	27,343,	0,11809,
chr15	66298650	66313706	Linc_00097734	0	+	66298650	66313706	0	4	27,74,676,1088,	0,10184,10961,13968,
chr15	66524250	66528442	Linc_00102186	0	+	66524250	66528442	0	2	1998,790,	0,3402,
chr15	66529093	66534604	Linc_00101095	0	+	66529093	66534604	0	2	1893,3192,	0,2319,
chr15	66529093	66534604	Linc_00101094	0	+	66529093	66534604	0	2	1876,3209,	0,2302,
chr15	66809696	66825524	Linc_00103963	0	+	66809696	66825524	0	5	432,187,215,334,229,	0,1522,1982,5839,15599,
chr15	66810696	66820439	Linc_00102193	0	+	66810696	66820439	0	4	709,215,334,664,	0,982,4839,9079,
chr15	66810696	66825517	Linc_00102194	0	+	66810696	66825517	0	4	709,215,334,222,	0,982,2584,14599,
chr15	66810696	66820439	Linc_00102192	0	+	66810696	66820439	0	4	709,215,334,664,	0,982,2584,9079,
chr15	66810808	66813777	Linc_00101105	0	+	66810808	66813777	0	3	597,215,497,	0,870,2472,
chr15	66816564	66939639	Linc_00102196	0	+	66816564	66939639	0	3	51,165,1665,	0,3211,121410,
chr15	66816564	66939639	Linc_00102195	0	+	66816564	66939639	0	3	51,165,1665,	0,8731,121410,
chr15	67011241	67012052	Linc_00103967	0	+	67011241	67012052	0	2	232,462,	0,349,
chr15	72010366	72012797	Linc_00097769	0	+	72010366	72012797	0	2	522,1417,	0,1014,
chr15	73523814	73571865	Linc_00095588	0	-	73523814	73571865	0	6	53,59,111,131,66,54,	0,24619,40386,41554,45283,47997,
chr15	75272505	75309586	Linc_00098231	0	-	75272505	75309586	0	2	183,42,	0,37039,
chr15	75319390	75405091	Linc_00098232	0	-	75319390	75405091	0	3	85,115,244,	0,61927,85457,
chr15	76656057	76748136	Linc_00097140	0	-	76656057	76748136	0	2	1325,230,	0,91849,
chr15	76697722	76703859	Linc_00098246	0	-	76697722	76703859	0	2	561,228,	0,5909,
chr15	76697722	76729499	Linc_00098247	0	-	76697722	76729499	0	2	561,129,	0,31648,
chr15	77724935	77731416	Linc_00102599	0	-	77724935	77731416	0	2	4712,195,	0,6286,
chr15	77724935	77735231	Linc_00098248	0	-	77724935	77735231	0	2	4712,214,	0,10082,
chr15	77724938	77789410	Linc_00095618	0	-	77724938	77789410	0	3	4709,152,26,	0,10079,64446,
chr15	77724938	77789410	Linc_00095617	0	-	77724938	77789410	0	4	4216,493,152,26,	0,8011,10079,64446,
chr15	77724970	77789524	Linc_00095619	0	-	77724970	77789524	0	3	4677,152,140,	0,6251,64414,
chr15	78337951	78346573	Linc_00097829	0	+	78337951	78346573	0	3	148,205,97,	0,738,8525,
chr15	80173925	80185816	Linc_00101539	0	-	80173925	80185816	0	2	141,117,	0,11774,
chr15	80185890	80192460	Linc_00095037	0	+	80185890	80192460	0	3	295,156,272,	0,4029,6298,
chr15	80185900	80190474	Linc_00096807	0	+	80185900	80190474	0	2	285,555,	0,4019,
chr15	80185900	80192461	Linc_00096808	0	+	80185900	80192461	0	4	285,156,56,273,	0,4019,6115,6288,
chr15	80185919	80188347	Linc_00101193	0	+	80185919	80188347	0	2	266,42,	0,2386,
chr15	81457562	81465923	Linc_00095063	0	+	81457562	81465923	0	4	108,123,100,155,	0,722,3177,8206,
chr15	81678014	81682216	Linc_00102281	0	+	81678014	81682216	0	5	782,61,281,89,197,	0,1258,3183,3665,4005,
chr15	81679250	81682541	Linc_00101203	0	+	81679250	81682541	0	2	83,1344,	0,1947,
chr15	81681438	81682231	Linc_00095067	0	+	81681438	81682231	0	2	330,212,	0,581,
chr15	81753092	81754733	Linc_00102283	0	+	81753092	81754733	0	2	187,171,	0,1470,
chr15	82316174	82318272	Linc_00104310	0	-	82316174	82318272	0	2	263,194,	0,1904,
chr15	84986872	85007368	Linc_00098259	0	-	84986872	85007368	0	2	699,99,	0,20397,
chr15	85104802	85108637	Linc_00095636	0	-	85104802	85108637	0	2	617,35,	0,3800,
chr15	85674017	85675223	Linc_00102294	0	+	85674017	85675223	0	2	268,333,	0,873,
chr15	85674238	85675690	Linc_00101541	0	-	85674238	85675690	0	2	51,811,	0,641,
chr15	86038478	86048752	Linc_00096831	0	+	86038478	86048752	0	4	265,108,65,1383,	0,7807,8191,8891,
chr15	86045656	86048316	Linc_00095084	0	+	86045656	86048316	0	5	101,108,65,244,126,	0,629,1013,1713,2534,
chr15	86045935	86048752	Linc_00095085	0	+	86045935	86048752	0	3	458,65,1386,	0,734,1431,
chr15	86046304	86048314	Linc_00097863	0	+	86046304	86048314	0	4	89,65,247,124,	0,365,1062,1886,
chr15	86938387	86939367	Linc_00102301	0	+	86938387	86939367	0	2	330,178,	0,802,
chr15	86943000	86943990	Linc_00102302	0	+	86943000	86943990	0	2	196,498,	0,492,
chr15	89343072	89345208	Linc_00095669	0	-	89343072	89345208	0	2	126,1521,	0,615,
chr15	89344562	89367601	Linc_00097163	0	-	89344562	89367601	0	3	343,359,93,	0,18735,22946,
chr15	89345886	89367643	Linc_00095670	0	-	89345886	89367643	0	3	163,359,135,	0,17411,21622,
chr15	89391743	89403092	Linc_00095671	0	-	89391743	89403092	0	2	792,113,	0,11236,
chr15	89675072	89688018	Linc_00096867	0	+	89675072	89688018	0	4	451,86,68,775,	0,1032,6482,12171,
chr15	89681534	89687598	Linc_00103391	0	+	89681534	89687598	0	2	88,355,	0,5709,
chr15	89926960	89940003	Linc_00098283	0	-	89926960	89940003	0	2	176,134,	0,12909,
chr15	92191252	92193270	Linc_00104321	0	-	92191252	92193270	0	3	734,167,62,	0,836,1956,
chr15	93221737	93240085	Linc_00104322	0	-	93221737	93240085	0	5	98,150,120,158,102,	0,3361,5212,15784,18246,
chr15	93224958	93227052	Linc_00101555	0	-	93224958	93227052	0	2	290,103,	0,1991,
chr15	93228005	93240864	Linc_00102616	0	-	93228005	93240864	0	4	227,158,134,157,	0,9516,11978,12702,
chr15	93228005	93240195	Linc_00102615	0	-	93228005	93240195	0	3	227,158,212,	0,9516,11978,
chr15	93228180	93245442	Linc_00101556	0	-	93228180	93245442	0	5	52,158,134,83,154,	0,9341,11803,12527,17108,
chr15	93243323	93261121	Linc_00102618	0	-	93243323	93261121	0	3	80,154,152,	0,1965,17646,
chr15	96127716	96131411	Linc_00104080	0	+	96127716	96131411	0	3	192,84,1649,	0,685,2046,
chr15	96127716	96128869	Linc_00104079	0	+	96127716	96128869	0	2	192,877,	0,276,
chr15	96953011	96954660	Linc_00095176	0	+	96953011	96954660	0	2	29,340,	0,1309,
chr15	97775681	97777827	Linc_00098288	0	-	97775681	97777827	0	2	33,474,	0,1672,
chr15	97776786	97777614	Linc_00104324	0	-	97776786	97777614	0	2	214,261,	0,567,
chr15	97918623	97922253	Linc_00102351	0	+	97918623	97922253	0	2	517,730,	0,2900,
chr15	97918988	97926687	Linc_00101266	0	+	97918988	97926687	0	2	671,163,	0,7536,
chr15	97919180	97922253	Linc_00102353	0	+	97919180	97922253	0	2	479,730,	0,2343,
chr15	97989486	97990299	Linc_00101268	0	+	97989486	97990299	0	3	160,172,23,	0,448,790,
chr15	98509013	98511397	Linc_00101275	0	+	98509013	98511397	0	2	234,648,	0,1736,
chr15	98718232	98719170	Linc_00103419	0	+	98718232	98719170	0	2	266,544,	0,394,
chr15	98736952	98755577	Linc_00104328	0	-	98736952	98755577	0	3	44,209,49,	0,1893,18576,
chr15	98738257	98752424	Linc_00103561	0	-	98738257	98752424	0	2	797,104,	0,14063,
chr15	98738257	98755010	Linc_00103562	0	-	98738257	98755010	0	2	797,571,	0,16182,
chr15_random	80388	82359	Linc_00104959	0	+	80388	82359	0	2	312,149,	0,1822,
chr15_random	105168	108687	Linc_00105570	0	-	105168	108687	0	3	1907,130,27,	0,3275,3492,
chr15_random	105594	108683	Linc_00105447	0	-	105594	108683	0	2	1481,23,	0,3066,
chr15_random	105622	109001	Linc_00105722	0	-	105622	109001	0	3	227,179,341,	0,1274,3038,
chr15_random	343632	346234	Linc_00105125	0	-	343632	346234	0	4	226,77,143,577,	0,756,1614,2025,
chr15_random	384995	389720	Linc_00105501	0	+	384995	389720	0	2	132,160,	0,4565,
chr15_random	392642	394232	Linc_00105687	0	+	392642	394232	0	2	73,197,	0,1393,
chr15_random	393838	394343	Linc_00104795	0	+	393838	394343	0	3	54,161,50,	0,197,455,
chr15_random	412702	413790	Linc_00105015	0	-	412702	413790	0	2	94,288,	0,800,
chr15_random	419668	422197	Linc_00104851	0	-	419668	422197	0	3	59,192,37,	0,1694,2492,
chr15_random	565222	570210	Linc_00104796	0	+	565222	570210	0	2	105,4360,	0,628,
chr15_random	565789	571383	Linc_00105380	0	+	565789	571383	0	3	203,229,245,	0,5033,5349,
chr15_random	565855	571031	Linc_00105218	0	+	565855	571031	0	2	750,209,	0,4967,
chr15_random	575097	577623	Linc_00105016	0	-	575097	577623	0	4	40,48,39,1205,	0,124,437,1321,
chr15_random	575457	577623	Linc_00105017	0	-	575457	577623	0	3	116,81,941,	0,961,1225,
chr15_random	610268	614030	Linc_00104962	0	+	610268	614030	0	5	152,214,133,128,88,	0,2726,3214,3454,3674,
chr15_random	796392	799245	Linc_00105126	0	-	796392	799245	0	2	344,85,	0,2768,
chr15_random	980913	1046860	Linc_00104965	0	+	980913	1046860	0	7	374,110,178,170,189,159,182,	0,1841,2473,60048,62049,65521,65765,
chr15_random	980913	1043950	Linc_00104964	0	+	980913	1043950	0	6	374,110,178,170,189,172,	0,1841,2473,60048,62049,62865,
chr15_random	981005	982890	Linc_00105509	0	+	981005	982890	0	2	282,136,	0,1749,
chr15_random	1023537	1024629	Linc_00104800	0	+	1023537	1024629	0	4	89,108,88,112,	0,196,509,980,
chr15_random	1039087	1043828	Linc_00105220	0	+	1039087	1043828	0	4	86,170,189,50,	0,1874,3875,4691,
chr15_random	1052819	1058386	Linc_00104970	0	+	1052819	1058386	0	2	910,2445,	0,3122,
chr15_random	1054760	1058386	Linc_00104971	0	+	1054760	1058386	0	2	1394,2132,	0,1494,
chr15_random	1115994	1116641	Linc_00105018	0	-	1115994	1116641	0	2	537,23,	0,624,
chr15_random	1212024	1216326	Linc_00105019	0	-	1212024	1216326	0	4	95,49,48,951,	0,513,2056,3351,
chr15_random	1245708	1248518	Linc_00105515	0	+	1245708	1248518	0	3	296,717,110,	0,700,2700,
chr15_random	1245708	1248518	Linc_00105514	0	+	1245708	1248518	0	3	296,702,110,	0,700,2700,
chr15_random	1289228	1296209	Linc_00105020	0	-	1289228	1296209	0	2	44,1454,	0,5527,
chr15_random	1312923	1415740	Linc_00105517	0	+	1312923	1415740	0	2	1102,19,	0,102798,
chr15_random	1556646	1714863	Linc_00104803	0	+	1556646	1714863	0	3	79,1335,163,	0,155874,158054,
chr15_random	1713106	1714771	Linc_00105692	0	+	1713106	1714771	0	3	435,81,71,	0,668,1594,
chr15_random	1908634	1911157	Linc_00105022	0	-	1908634	1911157	0	3	221,68,124,	0,324,2399,
chr15_random	2121914	2122443	Linc_00105724	0	-	2121914	2122443	0	3	95,156,104,	0,180,425,
chr15_random	2492990	2494154	Linc_00104979	0	+	2492990	2494154	0	2	386,260,	0,904,
chr15_random	2493036	2496193	Linc_00104807	0	+	2493036	2496193	0	3	340,105,1639,	0,858,1518,
chr15_random	2548258	2552303	Linc_00104809	0	+	2548258	2552303	0	2	383,176,	0,3869,
chr15_random	2835520	2836609	Linc_00105518	0	+	2835520	2836609	0	2	335,501,	0,588,
chr15_random	3140085	3140720	Linc_00105101	0	+	3140085	3140720	0	2	64,138,	0,497,
chr15_random	3951754	3953534	Linc_00104810	0	+	3951754	3953534	0	3	258,148,112,	0,1074,1668,
chr15_random	3951805	3953316	Linc_00105389	0	+	3951805	3953316	0	2	207,488,	0,1023,
chr15_random	4216990	4219318	Linc_00105391	0	+	4216990	4219318	0	2	180,1359,	0,969,
chr15_random	4216990	4219318	Linc_00105390	0	+	4216990	4219318	0	3	180,188,997,	0,969,1331,
chr15_random	4275297	4277480	Linc_00105344	0	-	4275297	4277480	0	2	328,1218,	0,965,
chr15_random	4324925	4327652	Linc_00105520	0	+	4324925	4327652	0	4	168,111,172,303,	0,607,1230,2424,
chr15_random	4325465	4327521	Linc_00105102	0	+	4325465	4327521	0	3	178,172,172,	0,690,1884,
chr15_random	4334521	4335574	Linc_00105521	0	+	4334521	4335574	0	2	147,522,	0,531,
chr15_random	4356497	4358461	Linc_00104982	0	+	4356497	4358461	0	2	587,101,	0,1863,
chr15_random	4356497	4358446	Linc_00105668	0	+	4356497	4358446	0	2	572,86,	0,1863,
chr15_random	4821072	4827918	Linc_00105024	0	-	4821072	4827918	0	2	353,198,	0,6648,
chr15_random	4821250	4837371	Linc_00105725	0	-	4821250	4837371	0	11	175,193,152,51,175,134,196,128,133,213,139,	0,6470,7363,7719,7846,8557,11335,11623,11858,12264,15982,
chr15_random	5026789	5034602	Linc_00105026	0	-	5026789	5034602	0	4	244,532,148,23,	0,6034,6826,7790,
chr15_random	5032728	5034596	Linc_00105263	0	-	5032728	5034596	0	3	627,148,17,	0,887,1851,
chr15_random	5295178	5301550	Linc_00104984	0	+	5295178	5301550	0	2	243,143,	0,6229,
chr15_random	5295303	5301706	Linc_00104812	0	+	5295303	5301706	0	2	91,299,	0,6104,
chr15_random	5688903	5698287	Linc_00104854	0	-	5688903	5698287	0	2	206,65,	0,9319,
chr15_random	6559201	6560595	Linc_00105578	0	-	6559201	6560595	0	2	154,212,	0,1182,
chr15_random	6713988	6714895	Linc_00105525	0	+	6713988	6714895	0	2	403,36,	0,871,
chr15_random	7059290	7065714	Linc_00105346	0	-	7059290	7065714	0	2	3010,2768,	0,3656,
chr15_random	7065135	7070246	Linc_00104988	0	+	7065135	7070246	0	2	197,630,	0,4481,
chr15_random	7174020	7189481	Linc_00105132	0	-	7174020	7189481	0	8	129,129,129,129,147,103,164,117,	0,691,1367,2504,7368,12956,14253,15344,
chr15_random	7174020	7175198	Linc_00105130	0	-	7174020	7175198	0	3	129,129,34,	0,691,1144,
chr15_random	7174020	7179256	Linc_00105131	0	-	7174020	7179256	0	4	129,129,129,2732,	0,691,1367,2504,
chr15_random	7271184	7272347	Linc_00105579	0	-	7271184	7272347	0	2	76,334,	0,829,
chr15_random	7287855	7296966	Linc_00105031	0	-	7287855	7296966	0	6	247,114,159,152,189,176,	0,3291,3491,6153,6930,8935,
chr15_random	7287855	7291358	Linc_00105030	0	-	7287855	7291358	0	3	247,118,12,	0,3291,3491,
chr15_random	7287855	7290068	Linc_00105029	0	-	7287855	7290068	0	2	247,24,	0,2189,
chr15_random	7289985	7291546	Linc_00104989	0	+	7289985	7291546	0	2	311,400,	0,1161,
chr15_random	7300038	7324227	Linc_00105032	0	-	7300038	7324227	0	4	701,135,103,47,	0,18654,23423,24142,
chr15_random	7300079	7324216	Linc_00105133	0	-	7300079	7324216	0	4	660,213,103,36,	0,4287,23382,24101,
chr15_random	7378796	7381007	Linc_00104815	0	+	7378796	7381007	0	3	594,101,384,	0,822,1827,
chr15_random	7379515	7380957	Linc_00105105	0	+	7379515	7380957	0	2	204,334,	0,1108,
chr15_random	7700846	7706994	Linc_00105134	0	-	7700846	7706994	0	2	176,91,	0,6057,
chr15_random	7700905	7726549	Linc_00104863	0	-	7700905	7726549	0	3	117,86,135,	0,5998,25509,
chr15_random	7809476	7846100	Linc_00104816	0	+	7809476	7846100	0	3	96,60,179,	0,32922,36445,
chr15_random	8253439	8255601	Linc_00105347	0	-	8253439	8255601	0	3	112,146,100,	0,1502,2062,
chr15_random	8589082	8681870	Linc_00104817	0	+	8589082	8681870	0	8	49,236,127,157,139,126,148,996,	0,15162,31793,60030,82470,85041,90022,91792,
chr15_random	8589083	8681267	Linc_00105397	0	+	8589083	8681267	0	9	48,67,236,127,157,139,205,148,393,	0,9686,15161,31792,60029,82469,85040,90021,91791,
chr15_random	8589083	8681267	Linc_00105398	0	+	8589083	8681267	0	9	48,67,236,127,157,139,126,148,393,	0,9686,15161,31792,60029,82469,85040,90021,91791,
chr15_random	8589084	8672378	Linc_00104991	0	+	8589084	8672378	0	5	47,236,127,157,826,	0,15160,31791,60028,82468,
chr15_random	8589084	8604597	Linc_00105528	0	+	8589084	8604597	0	3	47,67,353,	0,9685,15160,
chr15_random	8589084	8681839	Linc_00105231	0	+	8589084	8681839	0	8	47,236,127,157,139,205,148,965,	0,15160,31791,60028,82468,85039,90020,91790,
chr15_random	8589090	8681859	Linc_00104992	0	+	8589090	8681859	0	10	41,67,236,62,127,157,139,126,148,985,	0,9679,15154,16933,31785,60022,82462,85033,90014,91784,
chr15_random	8671682	8681171	Linc_00105530	0	+	8671682	8681171	0	4	9,82,148,297,	0,2485,7422,9192,
chr15_random	8673966	8681870	Linc_00104820	0	+	8673966	8681870	0	3	283,148,996,	0,5138,6908,
chr15_random	9188762	9190700	Linc_00105669	0	+	9188762	9190700	0	2	96,121,	0,1817,
chr15_random	9468133	9470077	Linc_00105537	0	+	9468133	9470077	0	2	903,32,	0,1912,
chr15_random	10307905	10314950	Linc_00105257	0	+	10307905	10314950	0	2	102,1124,	0,5921,
chr15_random	10318948	10321100	Linc_00105144	0	-	10318948	10321100	0	2	810,499,	0,1653,
chr15_random	10779031	10804511	Linc_00105581	0	-	10779031	10804511	0	5	337,179,103,126,171,	0,1093,12873,22159,25309,
chr15_random	10779031	10780467	Linc_00105042	0	-	10779031	10780467	0	2	337,343,	0,1093,
chr15_random	10779232	10821805	Linc_00105455	0	-	10779232	10821805	0	11	136,179,103,126,144,119,77,110,125,103,10,	0,892,12672,21958,25108,26627,29122,34073,38310,41723,42563,
chr15_random	10804688	10822021	Linc_00105350	0	-	10804688	10822021	0	7	49,119,77,110,125,103,226,	0,1171,3666,8617,12854,16267,17107,
chr15_random	10804723	10821892	Linc_00105729	0	-	10804723	10821892	0	7	14,119,66,110,125,103,97,	0,1136,3631,8582,12819,16232,17072,
chr15_random	10828546	10855981	Linc_00105443	0	+	10828546	10855981	0	6	99,56,122,70,48,44,	0,17902,21572,24549,25866,27391,
chr15_random	10828555	10831037	Linc_00105719	0	+	10828555	10831037	0	2	90,463,	0,2019,
chr15_random	10828564	10855982	Linc_00105259	0	+	10828564	10855982	0	6	81,56,140,70,48,45,	0,17884,21554,24531,25848,27373,
chr16	420070	420492	Linc_00117253	0	+	420070	420492	0	2	17,353,	0,69,
chr16	589854	590585	Linc_00113558	0	+	589854	590585	0	2	76,397,	0,334,
chr16	865646	866245	Linc_00110163	0	-	865646	866245	0	2	117,302,	0,297,
chr16	869313	870426	Linc_00110164	0	-	869313	870426	0	2	624,267,	0,846,
chr16	877241	877908	Linc_00110167	0	-	877241	877908	0	2	232,271,	0,396,
chr16	970001	971257	Linc_00112077	0	-	970001	971257	0	2	310,31,	0,1225,
chr16	974188	975213	Linc_00108776	0	-	974188	975213	0	2	27,353,	0,672,
chr16	1823460	1825395	Linc_00105879	0	+	1823460	1825395	0	4	102,644,190,121,	0,787,1543,1814,
chr16	1824285	1825095	Linc_00109496	0	+	1824285	1825095	0	2	330,92,	0,718,
chr16	1842044	1842674	Linc_00117765	0	-	1842044	1842674	0	2	159,241,	0,389,
chr16	2024282	2025562	Linc_00115032	0	+	2024282	2025562	0	2	61,1038,	0,242,
chr16	2230607	2231317	Linc_00106784	0	-	2230607	2231317	0	2	284,207,	0,503,
chr16	2320826	2321932	Linc_00114207	0	-	2320826	2321932	0	2	453,131,	0,975,
chr16	2445379	2495943	Linc_00109531	0	+	2445379	2495943	0	9	234,144,130,155,156,99,162,82,101,	0,1194,4116,8098,14772,24503,31063,33779,50463,
chr16	2445501	2453634	Linc_00105913	0	+	2445501	2453634	0	4	112,144,130,157,	0,1072,3994,7976,
chr16	2727977	2734413	Linc_00115575	0	-	2727977	2734413	0	3	1035,43,759,	0,1283,5677,
chr16	2727984	2768839	Linc_00106789	0	-	2727984	2768839	0	4	1028,43,264,157,	0,1276,5670,40698,
chr16	2727988	2768938	Linc_00117777	0	-	2727988	2768938	0	3	1315,264,26,	0,5666,40924,
chr16	2727988	2768818	Linc_00117776	0	-	2727988	2768818	0	3	1315,264,136,	0,5666,40694,
chr16	2728626	2768202	Linc_00108803	0	-	2728626	2768202	0	4	386,43,264,156,	0,634,5028,39420,
chr16	2728626	2768970	Linc_00108804	0	-	2728626	2768970	0	4	386,43,264,58,	0,634,5028,40286,
chr16	2847845	2850455	Linc_00117779	0	-	2847845	2850455	0	2	127,173,	0,2437,
chr16	2861857	2862506	Linc_00113638	0	+	2861857	2862506	0	3	220,65,87,	0,315,562,
chr16	3017129	3018150	Linc_00110211	0	-	3017129	3018150	0	2	33,908,	0,113,
chr16	3144710	3147553	Linc_00116481	0	+	3144710	3147553	0	2	234,1272,	0,1571,
chr16	3146122	3147553	Linc_00117780	0	-	3146122	3147553	0	2	726,485,	0,946,
chr16	3276088	3284315	Linc_00106801	0	-	3276088	3284315	0	3	482,406,184,	0,5007,8043,
chr16	3276088	3284315	Linc_00106802	0	-	3276088	3284315	0	3	482,196,184,	0,5217,8043,
chr16	3276098	3281703	Linc_00110214	0	-	3276098	3281703	0	2	468,608,	0,4997,
chr16	3276224	3284308	Linc_00117781	0	-	3276224	3284308	0	3	346,193,177,	0,5084,7907,
chr16	3276229	3281768	Linc_00114219	0	-	3276229	3281768	0	2	341,673,	0,4866,
chr16	3276231	3281698	Linc_00115582	0	-	3276231	3281698	0	2	339,393,	0,5074,
chr16	3280916	3284285	Linc_00106803	0	-	3280916	3284285	0	2	585,154,	0,3215,
chr16	3296903	3297964	Linc_00117331	0	+	3296903	3297964	0	3	50,141,243,	0,258,818,
chr16	3296909	3297964	Linc_00117332	0	+	3296909	3297964	0	3	393,196,243,	0,521,812,
chr16	3656400	3659654	Linc_00108332	0	+	3656400	3659654	0	2	46,558,	0,2696,
chr16	3733397	3763333	Linc_00105981	0	+	3733397	3763333	0	2	31,400,	0,29536,
chr16	3733407	3765856	Linc_00108333	0	+	3733407	3765856	0	3	183,529,115,	0,29526,32334,
chr16	3779665	3780413	Linc_00105983	0	+	3779665	3780413	0	2	41,442,	0,306,
chr16	4935171	4936349	Linc_00117351	0	+	4935171	4936349	0	2	932,156,	0,1022,
chr16	4935734	4936793	Linc_00115086	0	+	4935734	4936793	0	3	369,101,358,	0,459,701,
chr16	5003325	5012903	Linc_00113687	0	+	5003325	5012903	0	3	78,71,183,	0,7918,9395,
chr16	5011174	5013108	Linc_00111704	0	+	5011174	5013108	0	3	140,130,84,	0,1546,1850,
chr16	5013750	5015582	Linc_00112726	0	+	5013750	5015582	0	2	151,102,	0,1730,
chr16	5013753	5015671	Linc_00113688	0	+	5013753	5015671	0	3	148,51,44,	0,1727,1874,
chr16	5019411	5024944	Linc_00109604	0	+	5019411	5024944	0	3	296,90,2276,	0,569,3257,
chr16	5360251	5362610	Linc_00106019	0	+	5360251	5362610	0	2	231,416,	0,1943,
chr16	5369005	6003894	Linc_00106020	0	+	5369005	6003894	0	4	263,39,60,32,	0,214146,348811,634857,
chr16	6520639	6523403	Linc_00106848	0	-	6520639	6523403	0	2	760,940,	0,1824,
chr16	6657014	6826525	Linc_00106021	0	+	6657014	6826525	0	2	215,49,	0,169462,
chr16	6657082	6858885	Linc_00109614	0	+	6657082	6858885	0	3	147,48,40,	0,169394,201763,
chr16	9162220	9164655	Linc_00108361	0	+	9162220	9164655	0	3	1002,287,651,	0,1259,1784,
chr16	9162220	9164655	Linc_00108834	0	-	9162220	9164655	0	2	1546,656,	0,1779,
chr16	10477579	10487051	Linc_00106049	0	+	10477579	10487051	0	2	491,50,	0,9422,
chr16	10710820	10712407	Linc_00115102	0	+	10710820	10712407	0	3	23,141,328,	0,1031,1259,
chr16	11270880	11279326	Linc_00117800	0	-	11270880	11279326	0	3	407,615,1938,	0,5493,6508,
chr16	11273680	11274865	Linc_00112123	0	-	11273680	11274865	0	2	419,126,	0,1059,
chr16	11744834	11745224	Linc_00110255	0	-	11744834	11745224	0	2	91,221,	0,169,
chr16	11746735	11751557	Linc_00108842	0	-	11746735	11751557	0	4	87,185,166,373,	0,301,1356,4449,
chr16	13603373	13634355	Linc_00108381	0	+	13603373	13634355	0	2	28,4304,	0,26678,
chr16	14768728	14794353	Linc_00117378	0	+	14768728	14794353	0	2	80,839,	0,24786,
chr16	14790531	14794353	Linc_00117379	0	+	14790531	14794353	0	2	356,1301,	0,2521,
chr16	14792894	14793904	Linc_00116537	0	+	14792894	14793904	0	2	198,390,	0,620,
chr16	14883321	14893505	Linc_00117810	0	-	14883321	14893505	0	2	1110,294,	0,9890,
chr16	14891444	14893505	Linc_00117811	0	-	14891444	14893505	0	2	94,294,	0,1767,
chr16	24009702	24026579	Linc_00115167	0	+	24009702	24026579	0	4	19,207,159,68,	0,238,12989,16809,
chr16	24200751	24229448	Linc_00109743	0	+	24200751	24229448	0	3	601,92,264,	0,28241,28433,
chr16	24253963	24272799	Linc_00110301	0	-	24253963	24272799	0	2	141,367,	0,18469,
chr16	24253980	24276186	Linc_00106923	0	-	24253980	24276186	0	2	124,1423,	0,20783,
chr16	24263628	24276162	Linc_00110302	0	-	24263628	24276162	0	2	342,1399,	0,11135,
chr16	24263797	24276186	Linc_00106924	0	-	24263797	24276186	0	3	173,291,1423,	0,8635,10966,
chr16	24272250	24276162	Linc_00110303	0	-	24272250	24276162	0	2	473,1399,	0,2513,
chr16	27763896	27766862	Linc_00106947	0	-	27763896	27766862	0	2	364,347,	0,2619,
chr16	27763896	27766430	Linc_00106946	0	-	27763896	27766430	0	2	364,100,	0,2434,
chr16	27945208	27950598	Linc_00117863	0	-	27945208	27950598	0	2	367,94,	0,5296,
chr16	28043059	28057273	Linc_00112190	0	-	28043059	28057273	0	2	608,34,	0,14180,
chr16	28046186	28047782	Linc_00112192	0	-	28046186	28047782	0	3	164,183,92,	0,269,1504,
chr16	28064391	28064859	Linc_00106961	0	-	28064391	28064859	0	2	169,93,	0,375,
chr16	28169645	28177837	Linc_00106965	0	-	28169645	28177837	0	2	656,674,	0,7518,
chr16	28169645	28177837	Linc_00110324	0	-	28169645	28177837	0	2	1246,674,	0,7518,
chr16	28169645	28174092	Linc_00109768	0	+	28169645	28174092	0	2	1876,2088,	0,2359,
chr16	28171280	28172421	Linc_00117444	0	+	28171280	28172421	0	2	158,498,	0,643,
chr16	28210335	28211453	Linc_00114324	0	-	28210335	28211453	0	2	830,124,	0,994,
chr16	28522863	28526380	Linc_00114333	0	-	28522863	28526380	0	2	1681,67,	0,3450,
chr16	29133772	29139529	Linc_00114340	0	-	29133772	29139529	0	2	434,31,	0,5726,
chr16	29257263	29260479	Linc_00106240	0	+	29257263	29260479	0	2	550,684,	0,2532,
chr16	29492296	29493214	Linc_00115225	0	+	29492296	29493214	0	2	409,397,	0,521,
chr16	29579713	29589373	Linc_00108491	0	+	29579713	29589373	0	3	273,282,632,	0,2113,9028,
chr16	29580614	29589118	Linc_00111834	0	+	29580614	29589118	0	3	304,1076,377,	0,418,8127,
chr16	29580815	29589071	Linc_00106261	0	+	29580815	29589071	0	2	1293,330,	0,7926,
chr16	29580840	29583866	Linc_00108492	0	+	29580840	29583866	0	2	78,2834,	0,192,
chr16	30038077	30039341	Linc_00107019	0	-	30038077	30039341	0	3	92,106,259,	0,174,1005,
chr16	30038077	30043421	Linc_00107020	0	-	30038077	30043421	0	2	92,145,	0,5199,
chr16	30039027	30043382	Linc_00110343	0	-	30039027	30043382	0	2	249,106,	0,4249,
chr16	30045297	30048630	Linc_00115694	0	-	30045297	30048630	0	4	113,161,139,336,	0,210,1695,2997,
chr16	30048042	30054563	Linc_00108938	0	-	30048042	30054563	0	4	785,148,192,80,	0,1045,5546,6441,
chr16	30048465	30049238	Linc_00107023	0	-	30048465	30049238	0	2	362,151,	0,622,
chr16	30056506	30059527	Linc_00110344	0	-	30056506	30059527	0	3	96,151,93,	0,1784,2928,
chr16	30063314	30066345	Linc_00110345	0	-	30063314	30066345	0	4	160,172,110,255,	0,1188,1937,2776,
chr16	30063362	30065435	Linc_00107024	0	-	30063362	30065435	0	3	112,172,184,	0,1140,1889,
chr16	30083030	30086940	Linc_00106282	0	+	30083030	30086940	0	3	817,179,110,	0,3082,3800,
chr16	30085806	30086940	Linc_00106285	0	+	30085806	30086940	0	2	485,110,	0,1024,
chr16	30687410	30688457	Linc_00106287	0	+	30687410	30688457	0	2	207,384,	0,663,
chr16	33722067	33728984	Linc_00107026	0	-	33722067	33728984	0	2	68,229,	0,6688,
chr16	35612714	35614446	Linc_00113889	0	+	35612714	35614446	0	2	307,242,	0,1490,
chr16	36283610	36349968	Linc_00109852	0	+	36283610	36349968	0	7	989,134,212,190,151,120,1403,	0,2722,4823,47448,49141,59018,64955,
chr16	36284528	36289146	Linc_00117491	0	+	36284528	36289146	0	4	71,109,212,263,	0,1829,3905,4355,
chr16	36286331	36289146	Linc_00117492	0	+	36286331	36289146	0	3	135,118,419,	0,2196,2396,
chr16	36288416	36333054	Linc_00117493	0	+	36288416	36333054	0	3	229,190,303,	0,42642,44335,
chr16	36331968	36349968	Linc_00110352	0	-	36331968	36349968	0	2	17539,304,	0,17696,
chr16	37886563	37890901	Linc_00117893	0	-	37886563	37890901	0	3	1200,95,221,	0,2113,4117,
chr16	37887002	37889498	Linc_00116943	0	-	37887002	37889498	0	2	761,822,	0,1674,
chr16	37888146	37915123	Linc_00115264	0	+	37888146	37915123	0	2	642,371,	0,26606,
chr16	37888146	37895849	Linc_00113898	0	+	37888146	37895849	0	2	642,361,	0,7342,
chr16	37915170	37956415	Linc_00115265	0	+	37915170	37956415	0	3	49,202,241,	0,33700,41004,
chr16	37935309	37956415	Linc_00115266	0	+	37935309	37956415	0	3	46,202,241,	0,13561,20865,
chr16	38184940	38185768	Linc_00117511	0	+	38184940	38185768	0	2	320,211,	0,617,
chr16	38342503	38358953	Linc_00113899	0	+	38342503	38358953	0	3	54,183,214,	0,15063,16236,
chr16	38357496	38359095	Linc_00115268	0	+	38357496	38359095	0	2	253,356,	0,1243,
chr16	38560913	38562787	Linc_00116944	0	-	38560913	38562787	0	2	1243,127,	0,1747,
chr16	38564386	38599861	Linc_00116945	0	-	38564386	38599861	0	3	294,104,228,	0,2511,35247,
chr16	39419369	39421072	Linc_00117894	0	-	39419369	39421072	0	2	740,102,	0,1601,
chr16	41864787	41921892	Linc_00117525	0	+	41864787	41921892	0	2	360,250,	0,56855,
chr16	42077591	42087299	Linc_00112219	0	-	42077591	42087299	0	4	380,66,123,49,	0,4761,6277,9659,
chr16	42077591	42087619	Linc_00112220	0	-	42077591	42087619	0	4	380,66,123,93,	0,4761,6277,9935,
chr16	42082351	42087548	Linc_00113218	0	-	42082351	42087548	0	3	67,123,22,	0,1517,5175,
chr16	43891280	43919578	Linc_00113918	0	+	43891280	43919578	0	2	55,224,	0,28074,
chr16	43894169	43919578	Linc_00113919	0	+	43894169	43919578	0	2	55,224,	0,25185,
chr16	43913758	43919578	Linc_00113920	0	+	43913758	43919578	0	2	26,224,	0,5596,
chr16	44748559	44749114	Linc_00113224	0	-	44748559	44749114	0	2	447,28,	0,527,
chr16	45634797	45642840	Linc_00112933	0	+	45634797	45642840	0	2	77,917,	0,7126,
chr16	53863202	53865369	Linc_00108587	0	+	53863202	53865369	0	2	128,352,	0,1815,
chr16	55036043	55037428	Linc_00115378	0	+	55036043	55037428	0	4	248,299,221,35,	0,404,1055,1350,
chr16	55036272	55038167	Linc_00108630	0	+	55036272	55038167	0	4	19,230,221,748,	0,244,826,1147,
chr16	55036910	55040757	Linc_00109973	0	+	55036910	55040757	0	2	681,2942,	0,905,
chr16	55270667	55271234	Linc_00109977	0	+	55270667	55271234	0	2	63,385,	0,182,
chr16	58725355	58726012	Linc_00117933	0	-	58725355	58726012	0	2	507,57,	0,600,
chr16	59712420	59731733	Linc_00113273	0	-	59712420	59731733	0	2	17,270,	0,19043,
chr16	59760637	59770485	Linc_00117652	0	+	59760637	59770485	0	3	98,153,604,	0,8987,9244,
chr16	61196921	61200908	Linc_00110052	0	+	61196921	61200908	0	3	259,62,667,	0,3143,3320,
chr16	61199822	61201011	Linc_00106553	0	+	61199822	61201011	0	2	304,770,	0,419,
chr16	61673816	61675654	Linc_00110449	0	-	61673816	61675654	0	2	510,819,	0,1019,
chr16	69303413	69305370	Linc_00117684	0	+	69303413	69305370	0	2	174,144,	0,1813,
chr16	69303476	69308756	Linc_00106597	0	+	69303476	69308756	0	3	111,71,821,	0,1750,4459,
chr16	71549031	71555293	Linc_00106605	0	+	71549031	71555293	0	3	320,120,3276,	0,886,2986,
chr16	71658565	71660168	Linc_00108701	0	+	71658565	71660168	0	2	465,9,	0,1594,
chr16	71659070	71661059	Linc_00113040	0	+	71659070	71661059	0	2	220,1177,	0,812,
chr16	71659169	71660907	Linc_00106608	0	+	71659169	71660907	0	2	24,869,	0,869,
chr16	72513483	72540104	Linc_00112027	0	+	72513483	72540104	0	2	136,307,	0,26314,
chr16	72531961	72540135	Linc_00116790	0	+	72531961	72540135	0	3	298,65,96,	0,6523,8078,
chr16	72893926	72895441	Linc_00112307	0	-	72893926	72895441	0	2	645,689,	0,826,
chr16	73546365	73548187	Linc_00108716	0	+	73546365	73548187	0	2	212,146,	0,1676,
chr16	74231574	74232306	Linc_00107225	0	-	74231574	74232306	0	2	407,28,	0,704,
chr16	74231588	74232313	Linc_00110496	0	-	74231588	74232313	0	3	350,43,35,	0,479,690,
chr16	74231983	74232564	Linc_00107227	0	-	74231983	74232564	0	2	127,286,	0,295,
chr16	74231983	74232564	Linc_00107226	0	-	74231983	74232564	0	2	170,286,	0,295,
chr16	74853369	74855858	Linc_00109052	0	-	74853369	74855858	0	3	133,163,731,	0,770,1758,
chr16	75016202	75019212	Linc_00114437	0	-	75016202	75019212	0	2	218,139,	0,2871,
chr16	75032627	75036970	Linc_00106645	0	+	75032627	75036970	0	2	56,1051,	0,3292,
chr16	75037327	75038426	Linc_00110102	0	+	75037327	75038426	0	2	904,46,	0,1053,
chr16	76265753	76266891	Linc_00109067	0	-	76265753	76266891	0	3	287,9,505,	0,471,633,
chr16	76265758	76266969	Linc_00107245	0	-	76265758	76266969	0	2	282,592,	0,619,
chr16	76480714	76481896	Linc_00110517	0	-	76480714	76481896	0	2	427,484,	0,698,
chr16	76486085	76486838	Linc_00109077	0	-	76486085	76486838	0	2	380,283,	0,470,
chr16	77208018	77208851	Linc_00106671	0	+	77208018	77208851	0	3	24,124,296,	0,250,537,
chr16	77208178	77209071	Linc_00108729	0	+	77208178	77209071	0	3	214,142,135,	0,377,758,
chr16	77560216	77561922	Linc_00110127	0	+	77560216	77561922	0	2	107,181,	0,1525,
chr16	77567514	77571280	Linc_00115516	0	+	77567514	77571280	0	3	111,73,303,	0,2957,3463,
chr16	77572436	77573557	Linc_00106691	0	+	77572436	77573557	0	2	128,411,	0,710,
chr16	77634944	77642707	Linc_00114165	0	+	77634944	77642707	0	3	116,88,213,	0,4884,7550,
chr16	77634951	77645624	Linc_00106700	0	+	77634951	77645624	0	5	109,88,95,136,1563,	0,4877,7543,8780,9110,
chr16	77634951	77645624	Linc_00106701	0	+	77634951	77645624	0	4	109,88,95,1563,	0,4877,7543,9110,
chr16	77634956	77641122	Linc_00117741	0	+	77634956	77641122	0	3	104,88,44,	0,4872,6122,
chr16	77634961	77647155	Linc_00115524	0	+	77634961	77647155	0	7	99,88,95,136,128,175,154,	0,4867,7533,8770,9100,10855,12040,
chr16	77634961	77647155	Linc_00115523	0	+	77634961	77647155	0	6	99,88,95,128,175,154,	0,4867,7533,9100,10855,12040,
chr16	77634968	77647166	Linc_00110133	0	+	77634968	77647166	0	7	92,88,95,215,128,175,165,	0,4860,7526,8684,9093,10848,12033,
chr16	77634968	77645085	Linc_00110132	0	+	77634968	77645085	0	5	92,183,95,136,1024,	0,4860,7526,8763,9093,
chr16	77634970	77646234	Linc_00116831	0	+	77634970	77646234	0	5	90,88,95,128,418,	0,4858,7524,9091,10846,
chr16	77639889	77647157	Linc_00116832	0	+	77639889	77647157	0	5	27,112,128,175,156,	0,2588,4172,5927,7112,
chr16	77643649	77645624	Linc_00106702	0	+	77643649	77645624	0	2	218,1563,	0,412,
chr16	77643654	77644810	Linc_00117742	0	+	77643654	77644810	0	3	213,485,211,	0,407,945,
chr16	77643663	77645597	Linc_00108746	0	+	77643663	77645597	0	3	204,128,341,	0,398,1593,
chr16	77647491	77651271	Linc_00106703	0	+	77647491	77651271	0	2	540,47,	0,3733,
chr16	77647575	77651130	Linc_00117743	0	+	77647575	77651130	0	2	456,248,	0,3307,
chr16	77656964	77658695	Linc_00107275	0	-	77656964	77658695	0	2	755,618,	0,1113,
chr16	77657035	77662210	Linc_00109086	0	-	77657035	77662210	0	2	506,1849,	0,3326,
chr16	77657319	77662249	Linc_00115809	0	-	77657319	77662249	0	2	400,1109,	0,3821,
chr16	77659281	77662249	Linc_00115810	0	-	77659281	77662249	0	2	279,1109,	0,1859,
chr16_random	24548	30775	Linc_00118946	0	-	24548	30775	0	3	154,115,503,	0,904,5724,
chr16_random	407221	413543	Linc_00118819	0	-	407221	413543	0	6	27,70,64,60,130,91,	0,3351,4477,5489,5995,6231,
chr16_random	583413	587127	Linc_00119188	0	+	583413	587127	0	2	208,312,	0,3402,
chr16_random	586297	589645	Linc_00118597	0	-	586297	589645	0	2	790,32,	0,3316,
chr16_random	609830	613002	Linc_00118532	0	+	609830	613002	0	2	500,148,	0,3024,
chr16_random	610253	615988	Linc_00118784	0	+	610253	615988	0	5	77,54,54,98,65,	0,2601,3128,4183,5670,
[truncated: 5,697 more rows]
