# Supplementary material for: Utilizing sequence intrinsic composition to classify protein-coding and long non-coding transcripts
Source: Nucleic Acids Res. 2013 Jul 27;41(17):e166. doi: 10.1093/nar/gkt646 (PMC3783192; doi:10.1093/nar/gkt646)
Supplement: Supplementary Data [file supp_gkt646_nar-01516-met-z-2013-File006.xls]

Antisense lncRNA ID	CNCI prediction results	Protein-coding genes of lncRNA counterparts	CNCI prediction results
ENST00000435333	noncoding	NM_145278	coding
ENST00000446347	noncoding	NM_145278	coding
ENST00000422250	noncoding	NM_001257965	coding
ENST00000440885	noncoding	NM_001195216	noncoding
ENST00000415359	noncoding	NM_000069	coding
ENST00000453155	noncoding	NM_001164586	coding
ENST00000449492	noncoding	NM_020443	coding
ENST00000413035	noncoding	NM_001167738	coding
ENST00000421449	noncoding	NM_001167738	coding
ENST00000421159	noncoding	NM_001167738	coding
ENST00000429443	noncoding	NM_020443	coding
ENST00000414927	coding	NM_012134	coding
ENST00000458139	coding	NM_012134	coding
ENST00000415582	noncoding	NM_020216	coding
ENST00000419190	noncoding	NM_020216	coding
ENST00000428573	noncoding	NM_177402	coding
ENST00000421055	noncoding	NM_001048230	coding
ENST00000434265	noncoding	NM_001048230	coding
ENST00000433869	noncoding	NM_018208	coding
ENST00000437919	noncoding	NM_014935	coding
ENST00000452599	noncoding	NM_001242925	coding
ENST00000419667	noncoding	NM_032880	coding
ENST00000447832	noncoding	NM_001001552	noncoding
ENST00000421166	noncoding	NM_052934	coding
ENST00000437898	noncoding	NM_015047	coding
ENST00000454736	noncoding	NM_019062	coding
ENST00000442226	noncoding	NM_152376	coding
ENST00000444923	noncoding	NM_001039500	coding
ENST00000450872	noncoding	NM_001271870	coding
ENST00000413451	noncoding	NM_016287	coding
ENST00000416959	noncoding	NM_001113348	coding
ENST00000449034	noncoding	NM_001113348	coding
ENST00000439443	noncoding	NM_000651	coding
ENST00000597497	noncoding	NM_000651	coding
ENST00000596003	noncoding	NM_000651	coding
ENST00000419644	noncoding	NM_017449	coding
ENST00000439239	noncoding	NM_152372	coding
ENST00000445272	noncoding	NM_001206741	coding
ENST00000441672	noncoding	NM_001206741	coding
ENST00000429191	noncoding	NM_152372	coding
ENST00000475406	noncoding	NM_019605	coding
ENST00000437764	noncoding	NM_019605	coding
ENST00000480052	noncoding	NM_019605	coding
ENST00000456316	noncoding	NM_001031680	coding
ENST00000436991	noncoding	NM_020379	coding
ENST00000455431	noncoding	NM_178422	coding
ENST00000407889	noncoding	NM_015871	coding
ENST00000414762	noncoding	NM_015871	coding
ENST00000433939	noncoding	NM_015871	coding
ENST00000444682	noncoding	NM_015871	coding
ENST00000448923	noncoding	NM_015871	coding
ENST00000457019	noncoding	NM_022778	coding
ENST00000423060	noncoding	NM_205861	coding
ENST00000447949	noncoding	NM_001199756	coding
ENST00000427949	coding	NM_153606	coding
ENST00000474826	noncoding	NM_015023	coding
ENST00000430683	noncoding	NM_022873	coding
ENST00000448015	coding	NM_001009568	coding
ENST00000414995	noncoding	NM_206933	coding
ENST00000446411	noncoding	NM_206933	coding
ENST00000430890	noncoding	NM_206933	coding
ENST00000445619	noncoding	NM_206933	coding
ENST00000442606	noncoding	NM_206933	coding
ENST00000420867	noncoding	NM_007123	coding
ENST00000458184	noncoding	NM_018040	coding
ENST00000415765	noncoding	NM_138796	coding
ENST00000414452	noncoding	NM_003238	coding
ENST00000450108	noncoding	NM_005626	coding
ENST00000427046	noncoding	NM_001024732	coding
ENST00000414532	noncoding	NM_002379	coding
ENST00000454613	noncoding	NM_002379	coding
ENST00000414763	noncoding	NM_002379	coding
ENST00000443076	noncoding	NM_002379	coding
ENST00000446040	noncoding	NM_018650	coding
ENST00000430143	noncoding	NM_016505	coding
ENST00000581333	noncoding	NM_012392	coding
ENST00000585660	noncoding	NM_001856	coding
ENST00000591592	noncoding	NM_001856	coding
ENST00000585413	noncoding	NM_001856	coding
ENST00000589462	noncoding	NM_001856	coding
ENST00000593188	noncoding	NM_001856	coding
ENST00000587445	noncoding	NM_001856	coding
ENST00000591929	noncoding	NM_001856	coding
ENST00000445166	noncoding	NM_001856	coding
ENST00000588288	noncoding	NM_001856	coding
ENST00000527035	noncoding	NM_144569	coding
ENST00000373604	noncoding	NM_018134	coding
ENST00000421616	noncoding	NM_018134	coding
ENST00000588828	noncoding	NM_198040	coding
ENST00000457957	noncoding	NM_198040	coding
ENST00000587696	noncoding	NM_198040	coding
ENST00000432703	noncoding	NM_198040	coding
ENST00000425631	noncoding	NM_052896	coding
ENST00000434181	noncoding	NM_052896	coding
ENST00000432447	noncoding	NM_052896	coding
ENST00000414868	noncoding	NM_052896	coding
ENST00000438719	noncoding	NM_052896	coding
ENST00000431046	noncoding	NM_052896	coding
ENST00000542839	noncoding	NM_024009	coding
ENST00000429293	noncoding	NM_001164824	coding
ENST00000431691	noncoding	NM_152495	coding
ENST00000432683	noncoding	NM_005095	coding
ENST00000425881	noncoding	NM_178548	coding
ENST00000444348	noncoding	NM_178548	coding
ENST00000452217	noncoding	NM_178548	coding
ENST00000440540	noncoding	NM_022735	coding
ENST00000373226	noncoding	NM_001190481	coding
ENST00000453525	noncoding	NM_002221	coding
ENST00000433837	noncoding	NM_014826	coding
ENST00000424451	noncoding	NM_014826	coding
ENST00000433474	noncoding	NM_152496	coding
ENST00000419993	noncoding	NM_005540	coding
ENST00000433671	noncoding	NM_017821	coding
ENST00000456813	noncoding	NM_017821	coding
ENST00000443161	noncoding	NM_017821	coding
ENST00000413347	noncoding	NM_053052	coding
ENST00000289890	noncoding	NM_012090	coding
ENST00000436779	noncoding	NM_001134855	coding
ENST00000415255	noncoding	NM_001135653	coding
ENST00000424418	noncoding	NM_014571	coding
ENST00000418255	noncoding	NM_001033082	coding
ENST00000418348	noncoding	NM_145257	coding
ENST00000435785	noncoding	NM_005857	coding
ENST00000450713	noncoding	NM_198494	coding
ENST00000440729	noncoding	NM_004481	coding
ENST00000453437	noncoding	NM_022774	coding
ENST00000414640	noncoding	NM_004481	coding
ENST00000437060	noncoding	NM_022774	coding
ENST00000425559	noncoding	NM_001256615	noncoding
ENST00000541173	noncoding	NM_001256615	noncoding
ENST00000440249	noncoding	NM_001127714	coding
ENST00000436098	noncoding	NM_001243246	coding
ENST00000414798	noncoding	NM_001017922	coding
ENST00000416809	noncoding	NM_001017922	coding
ENST00000444563	noncoding	NM_001017922	coding
ENST00000425076	noncoding	NM_001017922	coding
ENST00000452766	noncoding	NM_173508	coding
ENST00000446433	noncoding	NM_173508	coding
ENST00000451795	noncoding	NM_001206641	noncoding
ENST00000436713	noncoding	NM_201542	coding
ENST00000396885	noncoding	NM_015284	coding
ENST00000444386	noncoding	NM_015284	coding
ENST00000398804	noncoding	NM_014663	coding
ENST00000439057	noncoding	NM_014663	coding
ENST00000434346	coding	NM_014663	coding
ENST00000453015	noncoding	NM_014663	coding
ENST00000418149	noncoding	NM_014663	coding
ENST00000436039	noncoding	NM_001077397	coding
ENST00000437753	noncoding	NM_174966	coding
ENST00000440985	noncoding	NM_006845	coding
ENST00000428791	noncoding	NM_006845	coding
ENST00000450004	noncoding	NM_001114172	coding
ENST00000487567	noncoding	NM_201543	coding
ENST00000493812	noncoding	NM_201543	coding
ENST00000442839	noncoding	NM_014774	coding
ENST00000418985	noncoding	NM_014774	coding
ENST00000422216	noncoding	NM_003189	coding
ENST00000444721	noncoding	NM_000740	coding
ENST00000412311	noncoding	NM_020066	coding
ENST00000444308	noncoding	NM_020066	coding
ENST00000455599	noncoding	NM_020066	coding
ENST00000456002	noncoding	NM_032785	coding
ENST00000420071	noncoding	NM_032785	coding
ENST00000442477	noncoding	NM_021952	coding
ENST00000421878	noncoding	NM_152666	coding
ENST00000424664	noncoding	NM_007051	coding
ENST00000422306	noncoding	NM_014372	noncoding
ENST00000453573	noncoding	NM_014372	noncoding
ENST00000424246	noncoding	NM_001981	coding
ENST00000588291	noncoding	NM_001242361	coding
ENST00000586761	noncoding	NM_001242361	coding
ENST00000591675	noncoding	NM_001242361	coding
ENST00000439562	noncoding	NM_014812	coding
ENST00000425802	noncoding	NM_015913	coding
ENST00000437499	noncoding	NM_014812	coding
ENST00000422938	noncoding	NM_014812	coding
ENST00000428794	noncoding	NM_015913	coding
ENST00000439849	noncoding	NM_005465	coding
ENST00000446321	noncoding	NM_018012	coding
ENST00000418402	noncoding	NM_018012	coding
ENST00000414565	noncoding	NM_018012	coding
ENST00000439621	noncoding	NM_006671	coding
ENST00000426386	noncoding	NM_001167740	coding
ENST00000452466	noncoding	NM_000098	coding
ENST00000443763	noncoding	NM_001167740	coding
ENST00000451926	noncoding	NM_001167740	coding
ENST00000432653	noncoding	NM_033300	coding
ENST00000421637	noncoding	NM_033300	coding
ENST00000446686	noncoding	NM_033300	coding
ENST00000426901	noncoding	NM_145716	coding
ENST00000450503	noncoding	NM_017904	coding
ENST00000415336	noncoding	NM_014762	coding
ENST00000436960	noncoding	NM_182532	coding
ENST00000441502	noncoding	NM_021080	coding
ENST00000585589	noncoding	NM_021080	coding
ENST00000416598	noncoding	NM_021080	coding
ENST00000592753	noncoding	NM_021080	coding
ENST00000585576	noncoding	NM_021080	coding
ENST00000420811	noncoding	NM_021080	coding
ENST00000432897	noncoding	NM_021080	coding
ENST00000434141	noncoding	NM_021080	coding
ENST00000591882	noncoding	NM_021080	coding
ENST00000587466	noncoding	NM_021080	coding
ENST00000588227	noncoding	NM_021080	coding
ENST00000592898	noncoding	NM_021080	coding
ENST00000590080	noncoding	NM_021080	coding
ENST00000588058	noncoding	NM_021080	coding
ENST00000592838	noncoding	NM_021080	coding
ENST00000591523	noncoding	NM_021080	coding
ENST00000591173	noncoding	NM_021080	coding
ENST00000457412	noncoding	NM_021080	coding
ENST00000586465	noncoding	NM_021080	coding
ENST00000443012	noncoding	NM_018291	coding
ENST00000416342	noncoding	NM_176877	coding
ENST00000426393	noncoding	NM_012183	coding
ENST00000418244	coding	NM_012183	coding
ENST00000449386	noncoding	NM_012183	coding
ENST00000431294	coding	NM_012183	coding
ENST00000427268	coding	NM_012183	coding
ENST00000412349	noncoding	NM_001083592	coding
ENST00000424995	noncoding	NM_001083592	coding
ENST00000424138	noncoding	NM_001037340	coding
ENST00000456389	noncoding	NM_024763	coding
ENST00000425820	noncoding	NM_017779	noncoding
ENST00000428911	noncoding	NM_005266	coding
ENST00000414132	noncoding	NM_020794	coding
ENST00000425754	noncoding	NM_020794	coding
ENST00000422107	noncoding	NM_004768	coding
ENST00000413943	noncoding	NM_001031693	noncoding
ENST00000426775	noncoding	NM_198714	coding
ENST00000450461	noncoding	NM_005455	coding
ENST00000426999	noncoding	NM_005455	coding
ENST00000446438	noncoding	NM_173808	coding
ENST00000415549	noncoding	NM_001199327	coding
ENST00000442876	noncoding	NM_015978	coding
ENST00000411417	noncoding	NM_015978	coding
ENST00000416017	noncoding	NM_001002912	coding
ENST00000446238	noncoding	NM_001001933	coding
ENST00000427892	noncoding	NM_001001933	coding
ENST00000436206	noncoding	NM_012093	coding
ENST00000421331	noncoding	NM_144573	coding
ENST00000597757	noncoding	NM_144573	coding
ENST00000428289	noncoding	NM_001161334	coding
ENST00000442435	noncoding	NM_019032	coding
ENST00000560481	noncoding	NM_022075	coding
ENST00000561111	noncoding	NM_022075	coding
ENST00000412838	noncoding	NM_022075	coding
ENST00000422153	noncoding	NM_000449	coding
ENST00000455503	noncoding	NM_000449	coding
ENST00000457548	noncoding	NM_001172648	coding
ENST00000596133	noncoding	NM_016178	coding
ENST00000434182	noncoding	NM_182578	coding
ENST00000422417	noncoding	NM_001134492	coding
ENST00000420695	noncoding	NM_014624	coding
ENST00000446229	noncoding	NM_001206612	noncoding
ENST00000453778	noncoding	NM_023015	coding
ENST00000434575	noncoding	NM_023015	coding
ENST00000441613	noncoding	NM_017582	coding
ENST00000421866	noncoding	NM_000748	coding
ENST00000437128	noncoding	NM_052942	coding
ENST00000452962	noncoding	NM_152494	coding
ENST00000447623	noncoding	NM_001252608	coding
ENST00000454348	noncoding	NM_001252608	coding
ENST00000436772	noncoding	NM_001252608	coding
ENST00000453136	noncoding	NM_001252608	coding
ENST00000422665	noncoding	NM_001252608	coding
ENST00000430312	noncoding	NM_001252608	coding
ENST00000455788	noncoding	NM_002455	coding
ENST00000443562	noncoding	NM_001134476	coding
ENST00000415584	noncoding	NM_001134476	coding
ENST00000526694	noncoding	NM_001134476	coding
ENST00000528692	noncoding	NM_001134476	coding
ENST00000451930	noncoding	NM_182976	coding
ENST00000429648	noncoding	NM_001242824	coding
ENST00000446880	noncoding	NM_001105203	coding
ENST00000443642	noncoding	NM_001105203	coding
ENST00000450199	noncoding	NM_001105203	coding
ENST00000543656	noncoding	NM_001105203	coding
ENST00000456382	noncoding	NM_001256532	coding
ENST00000432858	noncoding	NM_033657	coding
ENST00000448869	noncoding	NM_198427	coding
ENST00000453692	noncoding	NM_052939	coding
ENST00000431770	noncoding	NM_001261409	coding
ENST00000427243	noncoding	NM_001261409	coding
ENST00000417401	noncoding	NM_001261409	coding
ENST00000412628	noncoding	NM_001261409	coding
ENST00000446684	noncoding	NM_001261409	coding
ENST00000415675	noncoding	NM_001127173	coding
ENST00000451611	noncoding	NM_144988	coding
ENST00000421762	noncoding	NM_001199691	coding
ENST00000419846	noncoding	NM_001199691	coding
ENST00000435580	noncoding	NM_002241	coding
ENST00000444665	noncoding	NM_001128142	coding
ENST00000598739	noncoding	NM_001128142	coding
ENST00000442130	noncoding	NM_015726	coding
ENST00000446952	noncoding	NM_003874	coding
ENST00000598917	noncoding	NM_001256030	coding
ENST00000443928	noncoding	NM_001256030	coding
ENST00000588034	noncoding	NM_001256030	coding
ENST00000422980	noncoding	NM_000110	coding
ENST00000447167	noncoding	NM_030916	coding
ENST00000420498	noncoding	NM_016406	coding
ENST00000431362	noncoding	NM_001160301	noncoding
ENST00000422259	noncoding	NM_001160301	noncoding
ENST00000453111	noncoding	NM_001002274	coding
ENST00000447899	noncoding	NM_014697	coding
ENST00000432210	noncoding	NM_003672	coding
ENST00000414686	noncoding	NM_001077394	coding
ENST00000415437	noncoding	NM_001254748	coding
ENST00000421530	noncoding	NM_002585	coding
ENST00000457106	noncoding	NM_177398	coding
ENST00000441773	noncoding	NM_177398	coding
ENST00000426178	noncoding	NM_177398	coding
ENST00000416424	noncoding	NM_001005214	coding
ENST00000421273	noncoding	NM_001005214	coding
ENST00000438275	noncoding	NM_001005214	coding
ENST00000452283	noncoding	NM_001005214	coding
ENST00000418925	noncoding	NM_001005214	coding
ENST00000415000	noncoding	NM_001005214	coding
ENST00000454251	noncoding	NM_001005214	coding
ENST00000455257	noncoding	NM_012474	coding
ENST00000366136	noncoding	NM_001017961	coding
ENST00000417644	noncoding	NM_005814	coding
ENST00000564063	noncoding	NM_013386	coding
ENST00000451545	noncoding	NM_001167749	coding
ENST00000437400	noncoding	NM_001144937	coding
ENST00000526411	noncoding	NM_031936	coding
ENST00000369843	noncoding	NM_203404	coding
ENST00000432081	noncoding	NM_197972	coding
ENST00000562538	noncoding	NM_146421	coding
ENST00000440321	noncoding	NM_001204517	coding
ENST00000554749	noncoding	NM_006492	coding
ENST00000596959	noncoding	NM_006492	coding
ENST00000430098	noncoding	NM_001010898	coding
ENST00000443008	coding	NM_001010898	coding
ENST00000418579	noncoding	NM_001010898	coding
ENST00000440688	noncoding	NM_001010898	coding
ENST00000590413	noncoding	NM_006402	coding
ENST00000457535	noncoding	NM_006402	coding
ENST00000598454	noncoding	NM_006402	coding
ENST00000587691	noncoding	NM_006402	coding
ENST00000590826	noncoding	NM_006402	coding
ENST00000585330	noncoding	NM_006402	coding
ENST00000444238	noncoding	NM_006402	coding
ENST00000599202	noncoding	NM_006402	coding
ENST00000598158	noncoding	NM_006402	coding
ENST00000596890	noncoding	NM_006402	coding
ENST00000585433	noncoding	NM_006402	coding
ENST00000598350	noncoding	NM_006402	coding
ENST00000597455	noncoding	NM_006402	coding
ENST00000455124	noncoding	NM_001460	coding
ENST00000422841	noncoding	NM_001460	coding
ENST00000445909	noncoding	NM_001460	coding
ENST00000445290	noncoding	NM_001460	coding
ENST00000440689	noncoding	NM_001006945	coding
ENST00000417354	noncoding	NM_001136127	coding
ENST00000426321	noncoding	NM_001258004	coding
ENST00000431459	noncoding	NM_178527	coding
ENST00000417563	noncoding	NM_001195190	noncoding
ENST00000441125	noncoding	NM_004980	coding
ENST00000427471	noncoding	NM_004980	coding
ENST00000419258	noncoding	NM_004980	coding
ENST00000502356	noncoding	NM_018704	coding
ENST00000421943	noncoding	NM_020963	coding
ENST00000452442	noncoding	NM_001035230	coding
ENST00000448686	noncoding	NM_001035230	coding
ENST00000429398	noncoding	NM_015967	coding
ENST00000418238	noncoding	NM_015967	coding
ENST00000448199	noncoding	NM_015967	coding
ENST00000426030	noncoding	NM_001001740	coding
ENST00000425449	noncoding	NM_002506	coding
ENST00000453128	noncoding	NM_018420	coding
ENST00000432281	noncoding	NM_001160233	coding
ENST00000422475	noncoding	NM_004841	coding
ENST00000445523	noncoding	NM_001256109	coding
ENST00000421254	noncoding	NM_001256109	coding
ENST00000415414	noncoding	NM_033343	coding
ENST00000440959	noncoding	NM_033343	coding
ENST00000426275	noncoding	NM_001004340	coding
ENST00000451829	noncoding	NM_015149	coding
ENST00000428391	noncoding	NM_031935	coding
ENST00000429768	noncoding	NM_002597	coding
ENST00000452178	noncoding	NM_199051	coding
ENST00000466343	noncoding	NM_001277444	coding
ENST00000532137	noncoding	NM_001198832	coding
ENST00000524505	noncoding	NM_001198832	coding
ENST00000531288	noncoding	NM_001198832	coding
ENST00000600340	noncoding	NM_153713	coding
ENST00000598103	noncoding	NM_153713	coding
ENST00000598354	noncoding	NM_153713	coding
ENST00000599469	noncoding	NM_153713	coding
ENST00000597144	noncoding	NM_153713	coding
ENST00000437207	noncoding	NM_153713	coding
ENST00000595518	noncoding	NM_153713	coding
ENST00000366105	noncoding	NM_153713	coding
ENST00000595494	noncoding	NM_153713	coding
ENST00000421764	noncoding	NM_153713	coding
ENST00000448561	noncoding	NM_153713	coding
ENST00000599626	noncoding	NM_153713	coding
ENST00000599147	noncoding	NM_153713	coding
ENST00000437797	noncoding	NM_153713	coding
ENST00000412239	noncoding	NM_153713	coding
ENST00000601726	noncoding	NM_153713	coding
ENST00000447686	noncoding	NM_153713	coding
ENST00000596355	noncoding	NM_153713	coding
ENST00000379317	noncoding	NM_001130045	coding
ENST00000428932	noncoding	NM_001243536	noncoding
ENST00000439191	noncoding	NM_001146685	coding
ENST00000596308	noncoding	NM_001110781	coding
ENST00000333854	noncoding	NM_001033581	coding
ENST00000444529	noncoding	NM_001033581	coding
ENST00000536678	noncoding	NM_001033581	coding
ENST00000424657	noncoding	NM_014638	coding
ENST00000442305	noncoding	NM_014638	coding
ENST00000427302	noncoding	NM_033467	coding
ENST00000440516	noncoding	NM_199454	coding
ENST00000443034	noncoding	NM_001204184	coding
ENST00000416554	noncoding	NM_001204191	coding
ENST00000419034	noncoding	NM_031475	coding
ENST00000456701	noncoding	NM_015215	coding
ENST00000457311	noncoding	NM_015215	coding
ENST00000411708	noncoding	NM_015215	coding
ENST00000440032	noncoding	NM_015215	coding
ENST00000451646	noncoding	NM_016831	coding
ENST00000449895	noncoding	NM_001042681	coding
ENST00000444276	noncoding	NM_001042681	coding
ENST00000442636	noncoding	NM_001428	coding
ENST00000454104	noncoding	NM_001012329	coding
ENST00000453140	noncoding	NM_001012329	coding
ENST00000452378	noncoding	NM_001001998	coding
ENST00000445982	noncoding	NM_004958	coding
ENST00000420480	noncoding	NM_004958	coding
ENST00000442242	noncoding	NM_001256959	coding
ENST00000446542	noncoding	NM_006172	coding
ENST00000400892	noncoding	NM_006172	coding
ENST00000420227	noncoding	NM_001007257	coding
ENST00000428747	noncoding	NM_052929	coding
ENST00000439788	noncoding	NM_052929	coding
ENST00000453804	noncoding	NM_015164	coding
ENST00000418525	noncoding	NM_001013641	coding
ENST00000437156	noncoding	NM_178840	coding
ENST00000424774	noncoding	NM_004431	coding
ENST00000457809	noncoding	NM_153213	coding
ENST00000446261	noncoding	NM_001141973	coding
ENST00000439577	noncoding	NM_001136204	coding
ENST00000432211	noncoding	NM_182640	coding
ENST00000449177	noncoding	NM_182640	coding
ENST00000457290	noncoding	NM_201557	coding
ENST00000596418	noncoding	NM_001004722	noncoding
ENST00000427050	noncoding	NM_001004722	noncoding
ENST00000598281	noncoding	NM_001004722	noncoding
ENST00000419904	noncoding	NM_025076	coding
ENST00000425419	noncoding	NM_001142352	coding
ENST00000411710	noncoding	NM_001193488	coding
ENST00000376593	noncoding	NM_001142807	coding
ENST00000418615	noncoding	NM_001142807	coding
ENST00000597915	noncoding	NM_001083615	coding
ENST00000595528	noncoding	NM_001083615	coding
ENST00000593578	noncoding	NM_001083615	coding
ENST00000594762	noncoding	NM_001083615	coding
ENST00000599635	noncoding	NM_001083615	coding
ENST00000600436	noncoding	NM_001083615	coding
ENST00000593861	noncoding	NM_001083615	coding
ENST00000600365	noncoding	NM_001083615	coding
ENST00000596641	noncoding	NM_001083615	coding
ENST00000598749	noncoding	NM_001083615	coding
ENST00000424391	noncoding	NM_001083615	coding
ENST00000413923	noncoding	NM_001083615	coding
ENST00000593599	noncoding	NM_001083615	coding
ENST00000595011	noncoding	NM_001083615	coding
ENST00000457834	noncoding	NM_001083615	coding
ENST00000600489	noncoding	NM_001083615	coding
ENST00000438635	noncoding	NM_001083615	coding
ENST00000446590	noncoding	NM_012455	coding
ENST00000438409	noncoding	NM_012455	coding
ENST00000451730	noncoding	NM_000817	coding
ENST00000418106	noncoding	NM_000817	coding
ENST00000455988	noncoding	NM_000817	coding
ENST00000553319	noncoding	NM_013952	coding
ENST00000441212	noncoding	NM_000210	coding
ENST00000458314	noncoding	NM_000210	coding
ENST00000417539	noncoding	NM_000210	coding
ENST00000442417	noncoding	NM_000210	coding
ENST00000450443	noncoding	NM_000210	coding
ENST00000416080	noncoding	NM_000210	coding
ENST00000444919	noncoding	NM_000210	coding
ENST00000436922	noncoding	NM_000210	coding
ENST00000419609	noncoding	NM_133646	coding
ENST00000422703	noncoding	NM_133646	coding
ENST00000423106	noncoding	NM_133646	coding
ENST00000454203	noncoding	NM_001077269	noncoding
ENST00000449168	noncoding	NM_001256094	coding
ENST00000440016	noncoding	NM_019558	noncoding
ENST00000426965	noncoding	NM_019558	noncoding
ENST00000417844	noncoding	NM_001178036	coding
ENST00000446992	noncoding	NM_001178036	coding
ENST00000448663	noncoding	NM_001178036	coding
ENST00000432658	noncoding	NM_001178036	coding
ENST00000413179	noncoding	NM_019044	coding
ENST00000585381	noncoding	NM_019044	coding
ENST00000590516	noncoding	NM_019044	coding
ENST00000588042	noncoding	NM_019044	coding
ENST00000588733	noncoding	NM_019044	coding
ENST00000591103	noncoding	NM_019044	coding
ENST00000556770	noncoding	NM_006770	coding
ENST00000454260	noncoding	NM_001008410	coding
ENST00000413602	noncoding	NM_002980	coding
ENST00000457436	noncoding	NM_002980	coding
ENST00000428541	noncoding	NM_006164	coding
ENST00000455707	noncoding	NM_001184937	coding
ENST00000412133	noncoding	NM_016953	coding
ENST00000450227	noncoding	NM_016953	coding
ENST00000577914	noncoding	NM_001207051	coding
ENST00000580972	coding	NM_001207051	coding
ENST00000585625	noncoding	NM_133379	coding
ENST00000419746	noncoding	NM_133379	coding
ENST00000587568	noncoding	NM_133379	coding
ENST00000442329	noncoding	NM_133379	coding
ENST00000431259	noncoding	NM_133379	coding
ENST00000589434	coding	NM_133379	coding
ENST00000592161	noncoding	NM_133379	coding
ENST00000456053	noncoding	NM_133379	coding
ENST00000588804	noncoding	NM_133379	coding
ENST00000585487	noncoding	NM_133379	coding
ENST00000590040	noncoding	NM_133379	coding
ENST00000586707	noncoding	NM_133379	coding
ENST00000592600	noncoding	NM_133379	coding
ENST00000591332	noncoding	NM_133379	coding
ENST00000592750	noncoding	NM_133379	coding
ENST00000592630	noncoding	NM_133379	coding
ENST00000585451	noncoding	NM_133379	coding
ENST00000587576	noncoding	NM_133379	coding
ENST00000592182	noncoding	NM_133379	coding
ENST00000587944	noncoding	NM_133379	coding
ENST00000589842	noncoding	NM_133379	coding
ENST00000588257	noncoding	NM_133379	coding
ENST00000591867	noncoding	NM_133379	coding
ENST00000591466	noncoding	NM_133379	coding
ENST00000588244	noncoding	NM_133379	coding
ENST00000589391	noncoding	NM_133379	coding
ENST00000585358	noncoding	NM_133379	coding
ENST00000588716	noncoding	NM_133379	coding
ENST00000592836	noncoding	NM_133379	coding
ENST00000450692	noncoding	NM_133379	coding
ENST00000586831	noncoding	NM_133379	coding
ENST00000592689	noncoding	NM_133379	coding
ENST00000586452	noncoding	NM_133379	coding
ENST00000590807	noncoding	NM_133379	coding
ENST00000589355	noncoding	NM_133379	coding
ENST00000415561	noncoding	NM_133379	coding
ENST00000438095	noncoding	NM_133379	coding
ENST00000590932	noncoding	NM_133379	coding
ENST00000590743	noncoding	NM_133379	coding
ENST00000589907	noncoding	NM_133379	coding
ENST00000589234	noncoding	NM_133379	coding
ENST00000589830	noncoding	NM_133379	coding
ENST00000589487	noncoding	NM_133379	coding
ENST00000418062	noncoding	NM_133379	coding
ENST00000431752	noncoding	NM_133379	coding
ENST00000582847	noncoding	NM_133379	coding
ENST00000590773	noncoding	NM_133379	coding
ENST00000578746	noncoding	NM_133379	coding
ENST00000584485	noncoding	NM_133379	coding
ENST00000590024	noncoding	NM_001267550	noncoding
ENST00000582038	noncoding	NM_133379	coding
ENST00000444562	noncoding	NM_080876	coding
ENST00000413954	noncoding	NM_080876	coding
ENST00000596439	noncoding	NM_017969	coding
ENST00000454503	noncoding	NM_017969	coding
ENST00000598696	noncoding	NM_017969	coding
ENST00000598065	noncoding	NM_017969	coding
ENST00000595561	noncoding	NM_017969	coding
ENST00000599001	noncoding	NM_017969	coding
ENST00000436557	noncoding	NM_173651	coding
ENST00000429929	noncoding	NM_173651	coding
ENST00000453665	noncoding	NM_001144999	coding
ENST00000419029	noncoding	NM_000393	coding
ENST00000520651	noncoding	NM_022353	noncoding
ENST00000521819	noncoding	NM_022353	noncoding
ENST00000523895	noncoding	NM_022353	noncoding
ENST00000421437	noncoding	NM_005966	coding
ENST00000411949	noncoding	NM_005966	coding
ENST00000428032	noncoding	NM_005966	coding
ENST00000413911	noncoding	NM_001256310	coding
ENST00000433507	noncoding	NM_001099771	coding
ENST00000424116	noncoding	NM_016192	coding
ENST00000428980	noncoding	NM_016192	coding
ENST00000596486	noncoding	NM_016192	coding
ENST00000594591	noncoding	NM_016192	coding
ENST00000597204	noncoding	NM_016192	coding
ENST00000599681	noncoding	NM_016192	coding
ENST00000594023	noncoding	NM_016192	coding
ENST00000595918	noncoding	NM_016192	coding
ENST00000598327	noncoding	NM_016192	coding
ENST00000594798	noncoding	NM_016192	coding
ENST00000602099	noncoding	NM_016192	coding
ENST00000450486	noncoding	NM_001079530	coding
ENST00000449346	noncoding	NM_153697	coding
ENST00000489557	noncoding	NM_001172517	coding
ENST00000413848	noncoding	NM_173822	coding
ENST00000332935	noncoding	NM_173822	coding
ENST00000474886	noncoding	NM_001202516	coding
ENST00000415011	noncoding	NM_001202516	coding
ENST00000598453	noncoding	NM_001202516	coding
ENST00000594911	noncoding	NM_001202516	coding
ENST00000595372	noncoding	NM_001202516	coding
ENST00000598509	noncoding	NM_001202516	coding
ENST00000593896	noncoding	NM_001202516	coding
ENST00000601974	noncoding	NM_001202516	coding
ENST00000409819	coding	NM_001277372	coding
ENST00000447111	noncoding	NM_001277372	coding
ENST00000469747	noncoding	NM_005759	coding
ENST00000450509	noncoding	NM_001077427	noncoding
ENST00000424510	noncoding	NM_207363	coding
ENST00000598710	noncoding	NM_201279	coding
ENST00000596616	noncoding	NM_201279	coding
ENST00000423425	noncoding	NM_201279	coding
ENST00000392929	noncoding	NM_138326	coding
ENST00000413962	noncoding	NM_138326	coding
ENST00000428857	noncoding	NM_138326	coding
ENST00000537615	noncoding	NM_138326	coding
ENST00000422116	noncoding	NM_017759	coding
ENST00000437007	coding	NM_002299	coding
ENST00000415275	noncoding	NM_003812	coding
ENST00000453816	noncoding	NM_001102659	noncoding
ENST00000441223	noncoding	NM_001102659	noncoding
ENST00000543490	noncoding	NM_001102659	noncoding
ENST00000452057	noncoding	NM_152519	noncoding
ENST00000412065	noncoding	NM_001608	coding
ENST00000433296	noncoding	NM_006055	coding
ENST00000420418	noncoding	NM_006055	coding
ENST00000416344	noncoding	NM_006055	coding
ENST00000549878	noncoding	NM_018460	coding
ENST00000549032	noncoding	NM_018460	coding
ENST00000442794	noncoding	NM_018460	coding
ENST00000550516	noncoding	NM_018460	coding
ENST00000546678	noncoding	NM_018460	coding
ENST00000553076	noncoding	NM_018460	coding
ENST00000548051	noncoding	NM_018460	coding
ENST00000413315	noncoding	NM_018460	coding
ENST00000451880	noncoding	NM_024532	coding
ENST00000552220	noncoding	NM_018460	coding
ENST00000552418	noncoding	NM_018460	coding
ENST00000548756	noncoding	NM_018460	coding
ENST00000422799	noncoding	NM_001006636	coding
ENST00000427278	noncoding	NM_014795	coding
ENST00000595109	noncoding	NM_014795	coding
ENST00000602006	noncoding	NM_014795	coding
ENST00000428623	noncoding	NM_014795	coding
ENST00000421083	noncoding	NM_014795	coding
ENST00000595449	noncoding	NM_014795	coding
ENST00000437897	noncoding	NM_173076	coding
ENST00000419251	noncoding	NM_173076	coding
ENST00000602182	noncoding	NM_173076	coding
ENST00000595058	noncoding	NM_173076	coding
ENST00000417481	noncoding	NM_020814	coding
ENST00000452736	noncoding	NM_020814	coding
ENST00000402410	noncoding	NM_001616	coding
ENST00000601658	noncoding	NM_004522	coding
ENST00000446781	noncoding	NM_004522	coding
ENST00000411433	noncoding	NM_022572	coding
ENST00000417355	noncoding	NM_001199763	coding
ENST00000431827	noncoding	NM_001927	coding
ENST00000429882	noncoding	NM_205847	coding
ENST00000596829	noncoding	NM_001005209	coding
ENST00000597192	noncoding	NM_001173431	coding
ENST00000434635	noncoding	NM_001256368	noncoding
ENST00000444077	noncoding	NM_005400	coding
ENST00000450080	noncoding	NM_005400	coding
ENST00000506009	noncoding	NM_012249	coding
ENST00000412781	noncoding	NM_138803	coding
ENST00000342892	noncoding	NM_001005476	coding
ENST00000442666	noncoding	NM_001005476	coding
ENST00000422201	noncoding	NM_020458	coding
ENST00000421759	noncoding	NM_020458	coding
ENST00000420020	noncoding	NM_013450	coding
ENST00000594921	noncoding	NM_013450	coding
ENST00000418474	noncoding	NM_013450	coding
ENST00000435331	noncoding	NM_022055	coding
ENST00000439182	noncoding	NM_022055	coding
ENST00000425470	noncoding	NM_004180	coding
ENST00000421122	noncoding	NM_004180	coding
ENST00000445372	noncoding	NM_004180	coding
ENST00000435692	noncoding	NM_004180	coding
ENST00000444164	noncoding	NM_006593	coding
ENST00000437683	noncoding	NM_006593	coding
ENST00000418335	noncoding	NM_001935	coding
ENST00000418968	noncoding	NM_004460	coding
ENST00000446838	noncoding	NM_173162	coding
ENST00000446709	noncoding	NM_203372	coding
ENST00000425192	noncoding	NM_022915	coding
ENST00000595647	noncoding	NM_002977	coding
ENST00000597623	noncoding	NM_002977	coding
ENST00000595268	noncoding	NM_002977	coding
ENST00000599041	noncoding	NM_002977	coding
ENST00000447809	noncoding	NM_002977	coding
ENST00000439598	noncoding	NM_000091	noncoding
ENST00000437673	noncoding	NM_000091	noncoding
ENST00000396588	noncoding	NM_000091	noncoding
ENST00000433324	noncoding	NM_000091	noncoding
ENST00000525330	noncoding	NM_152381	coding
ENST00000430546	noncoding	NM_020981	coding
ENST00000436982	noncoding	NM_020981	coding
ENST00000425636	noncoding	NM_001256126	coding
ENST00000594941	noncoding	NM_001256126	coding
ENST00000600693	noncoding	NM_001256126	coding
ENST00000599361	noncoding	NM_001256126	coding
ENST00000599755	noncoding	NM_001256126	coding
ENST00000594898	noncoding	NM_001256126	coding
ENST00000594622	noncoding	NM_004509	coding
ENST00000600787	noncoding	NM_004509	coding
ENST00000454058	noncoding	NM_004509	coding
ENST00000595586	noncoding	NM_004509	coding
ENST00000433475	noncoding	NM_003128	coding
ENST00000431130	noncoding	NM_003128	coding
ENST00000456363	noncoding	NM_178313	coding
ENST00000449838	noncoding	NM_001039753	coding
ENST00000366153	noncoding	NM_152385	coding
ENST00000366287	noncoding	NM_018084	coding
ENST00000599475	noncoding	NM_018084	coding
ENST00000599352	noncoding	NM_018084	coding
ENST00000600219	noncoding	NM_018084	coding
ENST00000594078	noncoding	NM_018084	coding
ENST00000454890	noncoding	NM_005683	coding
ENST00000444873	noncoding	NM_018014	coding
ENST00000425779	noncoding	NM_006430	coding
ENST00000425966	noncoding	NM_152516	coding
ENST00000421323	noncoding	NM_152516	coding
ENST00000452397	noncoding	NM_001142615	coding
ENST00000413841	noncoding	NM_001257281	coding
ENST00000429952	noncoding	NM_001142615	coding
ENST00000437346	noncoding	NM_001142615	coding
ENST00000412297	noncoding	NM_001142615	coding
ENST00000413549	noncoding	NM_001142615	coding
ENST00000441266	noncoding	NM_001632	coding
ENST00000439072	noncoding	NM_001632	coding
ENST00000415506	noncoding	NM_001243252	coding
ENST00000447488	noncoding	NM_001243252	coding
ENST00000595732	noncoding	NM_001243252	coding
ENST00000601434	noncoding	NM_001243252	coding
ENST00000600482	noncoding	NM_001243252	coding
ENST00000597193	noncoding	NM_001243252	coding
ENST00000597495	noncoding	NM_001243252	coding
ENST00000598700	noncoding	NM_001243252	coding
ENST00000600865	noncoding	NM_001243252	coding
ENST00000596622	noncoding	NM_001243252	coding
ENST00000439336	noncoding	NM_019077	coding
ENST00000439433	noncoding	NM_002398	coding
ENST00000458376	noncoding	NM_002398	coding
ENST00000454595	noncoding	NM_002398	coding
ENST00000421204	noncoding	NM_002398	coding
ENST00000455991	noncoding	NM_024080	coding
ENST00000445084	noncoding	NM_032822	coding
ENST00000457851	noncoding	NM_017482	coding
ENST00000447639	noncoding	NM_001692	coding
ENST00000422761	noncoding	NM_001692	coding
ENST00000453103	noncoding	NM_080918	coding
ENST00000439192	noncoding	NM_080918	coding
ENST00000413452	noncoding	NM_080918	coding
ENST00000479098	noncoding	NM_001009812	noncoding
ENST00000548978	noncoding	NM_001009812	noncoding
ENST00000445178	noncoding	NM_001134745	coding
ENST00000418621	noncoding	NM_001164883	coding
ENST00000430876	noncoding	NM_001164883	coding
ENST00000596887	noncoding	NM_001164883	coding
ENST00000595478	noncoding	NM_001164883	coding
ENST00000599412	noncoding	NM_001164883	coding
ENST00000596783	noncoding	NM_001164883	coding
ENST00000597638	noncoding	NM_005667	coding
ENST00000439077	noncoding	NM_005667	coding
ENST00000426549	noncoding	NM_005667	coding
ENST00000424788	noncoding	NM_005667	coding
ENST00000413234	noncoding	NM_004836	coding
ENST00000448734	noncoding	NM_022439	noncoding
ENST00000442200	noncoding	NM_022439	noncoding
ENST00000434301	noncoding	NM_002285	coding
ENST00000439150	noncoding	NM_002518	coding
ENST00000446644	noncoding	NM_002518	coding
ENST00000433012	noncoding	NM_002518	coding
ENST00000452364	noncoding	NM_002518	coding
ENST00000428188	noncoding	NM_000877	coding
ENST00000483218	noncoding	NM_212556	coding
ENST00000437132	noncoding	NM_018968	coding
ENST00000428335	noncoding	NM_018968	coding
ENST00000457467	noncoding	NM_018968	coding
ENST00000426976	noncoding	NM_015025	coding
ENST00000456450	noncoding	NM_001255983	coding
ENST00000480764	noncoding	NM_003183	coding
ENST00000472619	noncoding	NM_003183	coding
ENST00000414538	noncoding	NM_001261392	coding
ENST00000430048	noncoding	NM_001261428	coding
ENST00000431500	noncoding	NM_001261427	coding
ENST00000416575	noncoding	NM_002381	coding
ENST00000428344	coding	NM_001145710	coding
ENST00000438414	noncoding	NM_001145710	coding
ENST00000413254	noncoding	NM_147152	coding
ENST00000413989	noncoding	NM_147152	coding
ENST00000430105	noncoding	NM_147152	coding
ENST00000352271	noncoding	NM_001256303	coding
ENST00000416226	noncoding	NM_012326	coding
ENST00000416453	noncoding	NM_001521	coding
ENST00000585326	coding	NM_001521	coding
ENST00000592265	noncoding	NM_001521	coding
ENST00000590383	noncoding	NM_001521	coding
ENST00000590754	noncoding	NM_001521	coding
ENST00000585645	noncoding	NM_001521	coding
ENST00000587586	noncoding	NM_001521	coding
ENST00000589232	noncoding	NM_001521	coding
ENST00000588707	noncoding	NM_001521	coding
ENST00000589853	noncoding	NM_001521	coding
ENST00000418963	noncoding	NM_199191	coding
ENST00000431376	noncoding	NM_001170585	coding
ENST00000421411	noncoding	NM_004304	coding
ENST00000359823	noncoding	NM_004304	coding
ENST00000449780	noncoding	NM_001253827	coding
ENST00000455572	noncoding	NM_016252	coding
ENST00000437680	noncoding	NM_170672	coding
ENST00000419425	noncoding	NM_001270437	coding
ENST00000414365	noncoding	NM_144713	coding
ENST00000598798	noncoding	NM_144713	coding
ENST00000601029	coding	NM_144713	coding
ENST00000457097	noncoding	NM_001142650	coding
ENST00000446277	noncoding	NM_138801	coding
ENST00000442829	noncoding	NM_198963	coding
ENST00000599740	noncoding	NM_001252624	coding
ENST00000418854	noncoding	NM_001252624	coding
ENST00000439606	noncoding	NM_001252624	coding
ENST00000599268	noncoding	NM_001252624	coding
ENST00000597385	noncoding	NM_001252624	coding
ENST00000601679	noncoding	NM_001252624	coding
ENST00000593878	noncoding	NM_001252624	coding
ENST00000596532	noncoding	NM_001252624	coding
ENST00000599956	noncoding	NM_001252624	coding
ENST00000597170	noncoding	NM_001252624	coding
ENST00000444629	noncoding	NM_001252624	coding
ENST00000598247	noncoding	NM_001252624	coding
ENST00000593848	noncoding	NM_001252624	coding
ENST00000435515	noncoding	NM_001252624	coding
ENST00000427354	noncoding	NM_001252624	coding
ENST00000413479	noncoding	NM_001252624	coding
ENST00000417875	noncoding	NM_001252624	coding
ENST00000423354	noncoding	NM_022065	coding
ENST00000423120	noncoding	NM_005400	coding
ENST00000413353	noncoding	NM_024726	coding
ENST00000447880	noncoding	NM_001040445	coding
ENST00000425183	noncoding	NM_001080437	coding
ENST00000458377	noncoding	NM_001080437	coding
ENST00000414896	noncoding	NM_001008492	coding
ENST00000435195	noncoding	NM_032329	coding
ENST00000400768	noncoding	NM_152783	coding
ENST00000417267	noncoding	NM_152783	coding
ENST00000437438	noncoding	NM_022134	coding
ENST00000443990	noncoding	NM_001080528	coding
ENST00000506476	noncoding	NM_145910	coding
ENST00000511339	noncoding	NM_145910	coding
ENST00000513940	noncoding	NM_145910	coding
ENST00000504993	noncoding	NM_023943	coding
ENST00000505721	noncoding	NM_023943	coding
ENST00000515542	noncoding	NM_003571	coding
ENST00000461864	noncoding	NM_025246	noncoding
ENST00000474250	noncoding	NM_025246	noncoding
ENST00000470236	noncoding	NM_025246	noncoding
ENST00000462176	noncoding	NM_144717	coding
ENST00000512398	noncoding	NM_004164	coding
ENST00000502712	noncoding	NM_022131	coding
ENST00000509191	noncoding	NM_022131	coding
ENST00000503357	noncoding	NM_022131	coding
ENST00000483759	noncoding	NM_022131	coding
ENST00000513309	noncoding	NM_022131	coding
ENST00000512277	noncoding	NM_080862	coding
ENST00000492725	noncoding	NM_001679	coding
ENST00000485338	noncoding	NM_001145319	coding
ENST00000479030	noncoding	NM_173653	coding
ENST00000490153	noncoding	NM_173653	coding
ENST00000473817	noncoding	NM_001085420	coding
ENST00000462168	noncoding	NM_001243256	coding
ENST00000488190	noncoding	NM_001870	coding
ENST00000489011	noncoding	NM_138786	noncoding
ENST00000461943	noncoding	NM_005067	coding
ENST00000476886	noncoding	NM_001256819	noncoding
ENST00000465576	noncoding	NM_001256819	noncoding
ENST00000469268	noncoding	NM_001256819	noncoding
ENST00000463255	noncoding	NM_021038	coding
ENST00000484721	noncoding	NM_007287	coding
ENST00000472913	noncoding	NM_001130960	coding
ENST00000473876	noncoding	NM_003471	coding
ENST00000467794	noncoding	NM_003471	coding
ENST00000460574	noncoding	NM_014575	coding
ENST00000488247	noncoding	NM_014575	coding
ENST00000435478	noncoding	NM_001244937	coding
ENST00000480669	noncoding	NM_001205194	coding
ENST00000479626	noncoding	NM_003262	coding
ENST00000423873	noncoding	NM_014932	coding
ENST00000457192	noncoding	NM_014932	coding
ENST00000424690	noncoding	NM_207015	coding
ENST00000426315	noncoding	NM_207015	coding
ENST00000440013	noncoding	NM_015896	coding
ENST00000454723	noncoding	NM_024665	coding
ENST00000440723	noncoding	NM_001145059	coding
ENST00000478366	noncoding	NM_001166449	coding
ENST00000471265	noncoding	NM_018398	coding
ENST00000600539	noncoding	NM_021629	coding
ENST00000598857	noncoding	NM_021629	coding
ENST00000495081	noncoding	NM_021629	coding
ENST00000466064	noncoding	NM_001256751	coding
ENST00000462801	noncoding	NM_001256751	coding
ENST00000477246	noncoding	NM_001128615	coding
ENST00000495939	noncoding	NM_001128615	coding
ENST00000470427	noncoding	NM_152678	coding
ENST00000488720	noncoding	NM_001457	coding
ENST00000472922	noncoding	NM_001457	coding
ENST00000472513	noncoding	NM_001076778	noncoding
ENST00000493123	noncoding	NM_198463	coding
ENST00000492031	noncoding	NM_198463	coding
ENST00000463703	noncoding	NM_198463	coding
ENST00000482372	noncoding	NM_198463	coding
ENST00000569049	noncoding	NM_001013438	coding
ENST00000471731	noncoding	NM_020166	coding
ENST00000491676	noncoding	NM_130446	coding
ENST00000425008	noncoding	NM_018023	coding
ENST00000422946	noncoding	NM_001023587	coding
ENST00000431427	noncoding	NM_001256613	coding
ENST00000488201	noncoding	NM_144642	coding
ENST00000468961	noncoding	NM_025075	coding
ENST00000472046	noncoding	NM_001271781	coding
ENST00000462717	noncoding	NM_001271781	coding
ENST00000482609	noncoding	NM_198859	coding
ENST00000476308	noncoding	NM_198859	coding
ENST00000460946	noncoding	NM_198859	coding
ENST00000484703	noncoding	NM_198859	coding
ENST00000473434	noncoding	NM_198859	coding
ENST00000480831	noncoding	NM_182920	coding
ENST00000470447	noncoding	NM_182920	coding
ENST00000492209	noncoding	NM_182920	coding
ENST00000594810	noncoding	NM_182920	coding
ENST00000474313	noncoding	NM_182920	coding
ENST00000493124	noncoding	NM_182920	coding
ENST00000601022	noncoding	NM_182920	coding
ENST00000471990	noncoding	NM_182920	coding
ENST00000597543	noncoding	NM_182920	coding
ENST00000597944	noncoding	NM_182920	coding
ENST00000466225	noncoding	NM_182920	coding
ENST00000472514	noncoding	NM_015520	coding
ENST00000482368	noncoding	NM_007114	coding
ENST00000597950	noncoding	NM_007114	coding
ENST00000598783	noncoding	NM_007114	coding
ENST00000596523	noncoding	NM_007114	coding
ENST00000596732	noncoding	NM_007114	coding
ENST00000596659	noncoding	NM_007114	coding
ENST00000597366	noncoding	NM_007114	coding
ENST00000601511	noncoding	NM_007114	coding
ENST00000599467	noncoding	NM_007114	coding
ENST00000595925	noncoding	NM_007114	coding
ENST00000601735	noncoding	NM_007114	coding
ENST00000596274	noncoding	NM_007114	coding
ENST00000453370	noncoding	NM_004454	coding
ENST00000428501	noncoding	NM_014375	coding
ENST00000455926	noncoding	NM_014375	coding
ENST00000599314	noncoding	NM_001166451	coding
ENST00000354642	noncoding	NM_001166451	coding
ENST00000596632	noncoding	NM_001166451	coding
ENST00000596329	noncoding	NM_001166451	coding
ENST00000577781	noncoding	NM_001967	coding
ENST00000422718	noncoding	NM_001177800	coding
ENST00000356133	noncoding	NM_153708	coding
ENST00000478988	noncoding	NM_015009	coding
ENST00000434996	noncoding	NM_001167672	coding
ENST00000425454	noncoding	NM_198485	coding
ENST00000430375	noncoding	NM_198184	coding
ENST00000467225	noncoding	NM_001256502	coding
ENST00000476021	noncoding	NM_001256502	coding
ENST00000502999	noncoding	NM_019895	coding
ENST00000490324	noncoding	NM_145037	coding
ENST00000480826	noncoding	NM_014429	coding
ENST00000493131	noncoding	NM_153268	coding
ENST00000473329	noncoding	NM_018338	coding
ENST00000498480	noncoding	NM_018338	coding
ENST00000462180	noncoding	NM_017699	coding
ENST00000496219	noncoding	NM_001164347	coding
ENST00000475939	noncoding	NM_001164347	coding
ENST00000467304	noncoding	NM_001164347	coding
ENST00000460210	noncoding	NM_001164347	coding
ENST00000487814	noncoding	NM_001164347	coding
ENST00000490351	noncoding	NM_002338	coding
ENST00000477009	noncoding	NM_001015887	coding
ENST00000470790	noncoding	NM_212543	coding
ENST00000466292	noncoding	NM_020754	coding
ENST00000489428	noncoding	NM_033364	coding
ENST00000510827	noncoding	NM_053025	coding
ENST00000515464	noncoding	NM_053025	coding
ENST00000495917	noncoding	NM_002213	coding
ENST00000508263	noncoding	NM_017836	coding
ENST00000511301	noncoding	NM_001164475	coding
ENST00000507924	noncoding	NM_001164475	coding
ENST00000512384	noncoding	NM_001270365	coding
ENST00000471626	noncoding	NM_153330	coding
ENST00000417612	noncoding	NM_001253387	coding
ENST00000442749	noncoding	NM_175607	coding
ENST00000439325	noncoding	NM_018184	coding
ENST00000427748	noncoding	NM_000844	coding
ENST00000420230	noncoding	NM_000844	coding
ENST00000427273	noncoding	NM_000844	coding
ENST00000414633	noncoding	NM_014850	coding
ENST00000436032	noncoding	NM_014850	coding
ENST00000450920	noncoding	NM_014850	coding
ENST00000600323	noncoding	NM_014850	coding
ENST00000432981	noncoding	NM_014850	coding
ENST00000546112	noncoding	NM_014850	coding
ENST00000431558	noncoding	NM_207351	coding
ENST00000414969	noncoding	NM_003042	coding
ENST00000422657	noncoding	NM_001184957	coding
ENST00000430166	noncoding	NM_152536	coding
ENST00000424349	noncoding	NM_152536	coding
ENST00000417835	noncoding	NM_152536	coding
ENST00000426200	noncoding	NM_152536	coding
ENST00000440079	noncoding	NM_152536	coding
ENST00000597949	noncoding	NM_033083	coding
ENST00000595975	noncoding	NM_033083	coding
ENST00000596371	noncoding	NM_033083	coding
ENST00000494875	noncoding	NM_033083	coding
ENST00000595627	noncoding	NM_033083	coding
ENST00000593876	noncoding	NM_033083	coding
ENST00000594820	noncoding	NM_033083	coding
ENST00000599742	noncoding	NM_033083	coding
ENST00000414844	noncoding	NM_015184	coding
ENST00000448208	noncoding	NM_138484	coding
ENST00000441442	noncoding	NM_138484	coding
ENST00000412369	noncoding	NM_024697	coding
ENST00000426702	noncoding	NM_003341	coding
ENST00000413430	noncoding	NM_001003792	coding
ENST00000366321	noncoding	NM_001003792	coding
ENST00000601343	noncoding	NM_001003792	coding
ENST00000414547	noncoding	NM_001003792	coding
ENST00000455961	noncoding	NM_001174060	coding
ENST00000458127	noncoding	NM_001174060	coding
ENST00000428872	noncoding	NM_001174060	coding
ENST00000418728	noncoding	NM_001174060	coding
ENST00000447181	noncoding	NM_001174060	coding
ENST00000436598	noncoding	NM_001174060	coding
ENST00000417313	noncoding	NM_001174060	coding
ENST00000444503	noncoding	NM_001174060	coding
ENST00000475395	noncoding	NM_001256742	coding
ENST00000415706	noncoding	NM_001267617	coding
ENST00000600342	noncoding	NM_001251883	coding
ENST00000452639	noncoding	NM_001251883	coding
ENST00000598837	noncoding	NM_001251883	coding
ENST00000602176	noncoding	NM_001251883	coding
ENST00000596630	noncoding	NM_001251883	coding
ENST00000601312	noncoding	NM_001251883	coding
ENST00000593621	noncoding	NM_001251883	coding
ENST00000593611	noncoding	NM_001251883	coding
ENST00000438017	noncoding	NM_005385	coding
ENST00000445452	noncoding	NM_005385	coding
ENST00000434363	noncoding	NM_005385	coding
ENST00000446950	noncoding	NM_144719	coding
ENST00000418161	noncoding	NM_144719	coding
ENST00000432377	noncoding	NM_144719	coding
ENST00000449063	noncoding	NM_001296	coding
ENST00000422681	noncoding	NM_001100594	coding
ENST00000457331	noncoding	NM_001024855	coding
ENST00000427258	noncoding	NM_003241	coding
ENST00000442534	noncoding	NM_015340	coding
ENST00000451485	noncoding	NM_001100168	coding
ENST00000415982	noncoding	NM_006321	coding
ENST00000429681	coding	NM_006321	coding
ENST00000424915	noncoding	NM_032316	coding
ENST00000442384	noncoding	NM_003458	coding
ENST00000530635	noncoding	NM_021032	coding
ENST00000414920	noncoding	NM_021032	coding
ENST00000443165	noncoding	NM_004113	coding
ENST00000452848	noncoding	NM_004113	coding
ENST00000414634	noncoding	NM_198505	coding
ENST00000431512	noncoding	NM_032279	coding
ENST00000426459	noncoding	NM_032279	coding
ENST00000433105	noncoding	NM_130836	coding
ENST00000444085	noncoding	NM_130836	coding
ENST00000453671	noncoding	NM_138399	coding
ENST00000447982	noncoding	NM_138399	coding
ENST00000419571	noncoding	NM_138399	coding
ENST00000447139	noncoding	NM_018385	coding
ENST00000458531	noncoding	NM_152531	coding
ENST00000447975	noncoding	NM_152531	coding
ENST00000426468	noncoding	NM_152531	coding
ENST00000425275	noncoding	NM_005017	coding
ENST00000420226	noncoding	NM_001204898	coding
ENST00000452051	noncoding	NM_001204898	coding
ENST00000444939	noncoding	NM_001204898	coding
ENST00000442941	noncoding	NM_015562	coding
ENST00000598881	noncoding	NM_015562	coding
ENST00000447775	noncoding	NM_007362	coding
ENST00000424769	noncoding	NM_005929	coding
ENST00000415244	noncoding	NM_005929	coding
ENST00000446695	noncoding	NM_005929	coding
ENST00000437064	noncoding	NM_005929	coding
ENST00000414354	noncoding	NM_005929	coding
ENST00000454526	noncoding	NM_032773	coding
ENST00000423460	noncoding	NM_033029	coding
ENST00000598370	noncoding	NM_001145292	coding
ENST00000599030	noncoding	NM_001145292	coding
ENST00000468356	noncoding	NM_001145292	coding
ENST00000489312	noncoding	NM_001145292	coding
ENST00000502923	noncoding	NM_006315	coding
ENST00000454037	noncoding	NM_006315	coding
ENST00000502636	noncoding	NM_181808	coding
ENST00000510632	noncoding	NM_020972	coding
ENST00000382849	noncoding	NM_001193282	coding
ENST00000510905	noncoding	NM_015187	coding
ENST00000500031	noncoding	NM_152293	coding
ENST00000510640	noncoding	NM_001130083	coding
ENST00000515186	noncoding	NM_152544	coding
ENST00000509136	noncoding	NM_032457	coding
ENST00000503918	noncoding	NM_014243	coding
ENST00000504344	noncoding	NM_001170700	coding
ENST00000503034	noncoding	NM_001104629	coding
ENST00000504249	noncoding	NM_001001290	coding
ENST00000503493	noncoding	NM_001001290	coding
ENST00000510419	noncoding	NM_001657	coding
ENST00000508031	noncoding	NM_015393	coding
ENST00000507517	noncoding	NM_015393	coding
ENST00000513770	noncoding	NM_015393	coding
ENST00000509449	noncoding	NM_001007075	noncoding
ENST00000501239	noncoding	NM_002416	noncoding
ENST00000452412	noncoding	NM_020859	coding
ENST00000449007	noncoding	NM_020859	coding
ENST00000504032	coding	NM_174921	noncoding
ENST00000514187	noncoding	NM_001098634	coding
ENST00000513127	noncoding	NM_173075	coding
ENST00000506475	noncoding	NM_001112720	coding
ENST00000502344	noncoding	NM_001135170	coding
ENST00000513384	noncoding	NM_001135170	coding
ENST00000503589	noncoding	NM_020226	coding
ENST00000515495	noncoding	NM_001135171	coding
ENST00000512502	noncoding	NM_006259	coding
ENST00000505175	noncoding	NM_006259	coding
ENST00000513586	noncoding	NM_153365	coding
ENST00000511010	noncoding	NM_015907	coding
ENST00000508081	noncoding	NM_020453	coding
ENST00000513576	noncoding	NM_001079841	coding
ENST00000515680	noncoding	NM_001035003	coding
ENST00000505528	coding	NM_001035003	coding
ENST00000511835	noncoding	NM_147182	coding
ENST00000510449	noncoding	NM_014991	coding
ENST00000509322	noncoding	NM_002753	coding
ENST00000511917	noncoding	NM_002753	coding
ENST00000510351	noncoding	NM_152540	coding
ENST00000504048	noncoding	NM_152540	coding
ENST00000508813	noncoding	NM_152540	coding
ENST00000502373	noncoding	NM_001126328	coding
ENST00000510785	noncoding	NM_001126328	coding
ENST00000511989	noncoding	NM_001126328	coding
ENST00000514364	noncoding	NM_001126328	coding
ENST00000500765	noncoding	NM_001265579	coding
ENST00000511543	noncoding	NM_001265579	coding
ENST00000515111	noncoding	NM_001145065	coding
ENST00000433175	noncoding	NM_024592	coding
ENST00000510637	noncoding	NM_024592	coding
ENST00000596312	noncoding	NM_024592	coding
ENST00000598906	noncoding	NM_024592	coding
ENST00000596289	noncoding	NM_024592	coding
ENST00000595103	noncoding	NM_024592	coding
ENST00000595734	noncoding	NM_024592	coding
ENST00000592823	noncoding	NM_024592	coding
ENST00000591915	noncoding	NM_024592	coding
ENST00000599135	noncoding	NM_024592	coding
ENST00000601433	coding	NM_024592	coding
ENST00000598819	noncoding	NM_024592	coding
ENST00000502570	noncoding	NM_001510	coding
ENST00000505498	noncoding	NM_001510	coding
ENST00000505408	noncoding	NM_005723	coding
ENST00000508578	noncoding	NM_000253	coding
ENST00000505091	noncoding	NM_001127507	coding
ENST00000515414	noncoding	NM_001127208	coding
ENST00000504955	noncoding	NM_024751	coding
ENST00000506527	noncoding	NM_024751	coding
ENST00000509003	noncoding	NM_024751	coding
ENST00000511059	noncoding	NM_001033047	coding
ENST00000512514	noncoding	NM_001033047	coding
ENST00000499098	noncoding	NM_183075	coding
ENST00000513071	noncoding	NM_183075	coding
ENST00000512428	noncoding	NM_183075	coding
ENST00000503998	noncoding	NM_001977	coding
ENST00000506057	noncoding	NM_018392	coding
ENST00000504009	noncoding	NM_018392	coding
ENST00000510655	noncoding	NM_016648	coding
ENST00000509938	noncoding	NM_016648	coding
ENST00000505215	noncoding	NM_016648	coding
ENST00000508959	noncoding	NM_020977	coding
ENST00000513645	noncoding	NM_001127493	coding
ENST00000503557	noncoding	NM_024590	coding
ENST00000509184	noncoding	NM_018717	coding
ENST00000503844	noncoding	NM_015130	coding
ENST00000500800	coding	NM_003601	coding
ENST00000508936	noncoding	NM_001003688	coding
ENST00000513542	noncoding	NM_001003688	coding
ENST00000504555	noncoding	NM_172250	coding
ENST00000514334	noncoding	NM_178835	coding
ENST00000515530	noncoding	NM_031956	coding
ENST00000514843	noncoding	NM_001166104	coding
ENST00000514269	noncoding	NM_004564	coding
ENST00000515789	noncoding	NM_152680	coding
ENST00000505051	noncoding	NM_173662	coding
ENST00000511017	noncoding	NM_000910	coding
ENST00000508687	noncoding	NM_000910	coding
ENST00000598252	noncoding	NM_001039580	coding
ENST00000595229	noncoding	NM_001039580	coding
ENST00000597955	noncoding	NM_001039580	coding
ENST00000593387	noncoding	NM_001039580	coding
ENST00000602249	noncoding	NM_001039580	coding
ENST00000593486	noncoding	NM_001039580	coding
ENST00000595760	noncoding	NM_001039580	coding
ENST00000597939	noncoding	NM_001039580	coding
ENST00000601977	noncoding	NM_001039580	coding
ENST00000512269	noncoding	NM_001039580	coding
ENST00000508191	noncoding	NM_001039580	coding
ENST00000599555	noncoding	NM_001039580	coding
ENST00000417474	noncoding	NM_001039580	coding
ENST00000596754	noncoding	NM_001039580	coding
ENST00000594666	noncoding	NM_001039580	coding
ENST00000594492	noncoding	NM_001039580	coding
ENST00000598890	noncoding	NM_001039580	coding
ENST00000597831	noncoding	NM_001039580	coding
ENST00000600928	noncoding	NM_001039580	coding
ENST00000596165	noncoding	NM_001039580	coding
ENST00000503505	noncoding	NM_016205	noncoding
ENST00000505116	noncoding	NM_016205	noncoding
ENST00000508189	coding	NM_001128427	coding
ENST00000513093	noncoding	NM_001128427	coding
ENST00000506926	noncoding	NM_007193	coding
ENST00000507842	noncoding	NM_001166108	coding
ENST00000508985	noncoding	NM_001166110	coding
ENST00000510225	noncoding	NM_020870	coding
ENST00000508955	noncoding	NM_021647	coding
ENST00000507803	noncoding	NM_017423	coding
ENST00000507525	noncoding	NM_001130703	coding
ENST00000514864	noncoding	NM_201592	coding
ENST00000504017	noncoding	NM_005429	coding
ENST00000509194	noncoding	NM_005429	coding
ENST00000506895	noncoding	NM_018248	coding
ENST00000509283	noncoding	NM_001080477	coding
ENST00000513255	noncoding	NM_001080477	coding
ENST00000511846	noncoding	NM_024949	coding
ENST00000514884	noncoding	NM_018409	coding
ENST00000411847	noncoding	NM_001145672	coding
ENST00000447277	noncoding	NM_001145672	coding
ENST00000501322	noncoding	NM_178556	coding
ENST00000522350	noncoding	NM_004061	coding
ENST00000510391	noncoding	NM_006727	coding
ENST00000523584	noncoding	NM_004932	coding
ENST00000503441	noncoding	NM_178140	coding
ENST00000507566	noncoding	NM_001145520	coding
ENST00000510433	noncoding	NM_024867	coding
ENST00000501794	noncoding	NM_153013	coding
ENST00000510740	noncoding	NM_001166695	coding
ENST00000512329	noncoding	NM_001166695	coding
ENST00000508745	noncoding	NM_001166695	coding
ENST00000506717	noncoding	NM_001177693	coding
ENST00000512496	noncoding	NM_152403	coding
ENST00000505267	noncoding	NM_152403	coding
ENST00000512603	noncoding	NM_152403	coding
ENST00000514377	noncoding	NM_152403	coding
ENST00000508986	noncoding	NM_182798	coding
ENST00000510469	noncoding	NM_182801	coding
ENST00000510137	noncoding	NM_182801	coding
ENST00000511329	noncoding	NM_016218	coding
ENST00000502589	noncoding	NM_014979	coding
ENST00000511327	noncoding	NM_006633	coding
ENST00000565748	noncoding	NM_001098272	coding
ENST00000569313	noncoding	NM_001098272	coding
ENST00000421252	noncoding	NM_153610	coding
ENST00000503007	noncoding	NM_003248	coding
ENST00000514042	noncoding	NM_003248	coding
ENST00000511484	noncoding	NM_001174072	coding
ENST00000514201	noncoding	NM_000791	coding
ENST00000508993	noncoding	NM_006909	coding
ENST00000504846	noncoding	NM_031482	noncoding
ENST00000512090	noncoding	NM_001164097	coding
ENST00000513899	noncoding	NM_001164097	coding
ENST00000512498	noncoding	NM_198566	noncoding
ENST00000505701	noncoding	NM_181501	coding
ENST00000503559	noncoding	NM_181501	coding
ENST00000514598	noncoding	NM_002495	coding
ENST00000371487	noncoding	NM_002104	coding
ENST00000595218	noncoding	NM_002104	coding
ENST00000596909	noncoding	NM_002104	coding
ENST00000596137	noncoding	NM_002104	coding
ENST00000506435	noncoding	NM_019030	coding
ENST00000576302	noncoding	NM_001190981	coding
ENST00000415589	noncoding	NM_005921	coding
ENST00000453721	noncoding	NM_001171990	noncoding
ENST00000438553	noncoding	NM_152622	coding
ENST00000504240	noncoding	NM_138453	coding
ENST00000509476	noncoding	NM_138453	coding
ENST00000510198	noncoding	NM_138453	coding
ENST00000500224	noncoding	NM_006203	coding
ENST00000502993	noncoding	NM_001165899	coding
ENST00000508696	noncoding	NM_001165899	coding
ENST00000457499	noncoding	NM_000082	noncoding
ENST00000505623	noncoding	NM_173667	noncoding
ENST00000507264	noncoding	NM_173667	noncoding
ENST00000513386	noncoding	NM_173667	noncoding
ENST00000521596	noncoding	NM_001270492	noncoding
ENST00000451496	noncoding	NM_015183	coding
ENST00000504129	noncoding	NM_022902	noncoding
ENST00000297163	noncoding	NM_001001419	coding
ENST00000514459	noncoding	NM_001167576	coding
ENST00000513958	noncoding	NM_001167576	coding
ENST00000514616	noncoding	NM_001135940	coding
ENST00000508281	noncoding	NM_001135940	coding
ENST00000504539	noncoding	NM_001135647	coding
ENST00000514207	noncoding	NM_001037633	coding
ENST00000504658	noncoding	NM_001037633	coding
ENST00000510110	noncoding	NM_001037633	coding
ENST00000512875	noncoding	NM_001037633	coding
ENST00000504413	noncoding	NM_001184935	coding
ENST00000507521	noncoding	NM_001258426	coding
ENST00000502205	noncoding	NM_001079812	coding
ENST00000422040	noncoding	NM_003883	coding
ENST00000520882	noncoding	NM_183398	coding
ENST00000433595	noncoding	NM_015071	coding
ENST00000432015	noncoding	NM_015071	coding
ENST00000434610	noncoding	NM_015071	coding
ENST00000514002	noncoding	NM_020117	coding
ENST00000519976	noncoding	NM_001142651	coding
ENST00000523005	noncoding	NM_004417	coding
ENST00000521251	noncoding	NM_001205	coding
ENST00000512730	noncoding	NM_001271899	coding
ENST00000523279	noncoding	NM_015980	coding
ENST00000517582	noncoding	NM_015980	coding
ENST00000519942	noncoding	NM_015980	coding
ENST00000520190	noncoding	NM_015980	coding
ENST00000520980	noncoding	NM_001271723	coding
ENST00000513849	noncoding	NM_001002796	coding
ENST00000503710	noncoding	NM_001002796	coding
ENST00000522685	noncoding	NM_014945	coding
ENST00000512647	noncoding	NM_014945	coding
ENST00000523176	noncoding	NM_014945	coding
ENST00000521295	noncoding	NM_152407	coding
ENST00000521756	noncoding	NM_014443	coding
ENST00000508187	noncoding	NM_001079684	coding
ENST00000512934	noncoding	NM_001079684	coding
ENST00000502568	noncoding	NM_001190442	coding
ENST00000512856	noncoding	NM_001198541	coding
ENST00000506025	noncoding	NM_001144875	coding
ENST00000517474	noncoding	NM_001166208	coding
ENST00000511626	noncoding	NM_001122853	coding
ENST00000518182	noncoding	NM_004045	coding
ENST00000501938	noncoding	NM_001012761	coding
ENST00000498871	noncoding	NM_001012761	coding
ENST00000505362	noncoding	NM_001012761	coding
ENST00000505677	noncoding	NM_001012761	coding
ENST00000515003	noncoding	NM_001012761	coding
ENST00000521803	noncoding	NM_173465	coding
ENST00000519491	noncoding	NM_000843	coding
ENST00000520705	noncoding	NM_001128209	coding
ENST00000517708	noncoding	NM_032782	coding
ENST00000519375	noncoding	NM_005546	coding
ENST00000500262	noncoding	NM_001040452	coding
ENST00000510240	noncoding	NM_018434	coding
ENST00000508443	noncoding	NM_014376	coding
ENST00000520658	noncoding	NM_014376	coding
ENST00000518054	noncoding	NM_033274	coding
ENST00000522582	noncoding	NM_024007	coding
ENST00000518425	noncoding	NM_024007	coding
ENST00000514487	noncoding	NM_203295	coding
ENST00000508877	noncoding	NM_203295	coding
ENST00000512508	noncoding	NM_203295	coding
ENST00000509080	noncoding	NM_203295	coding
ENST00000502812	noncoding	NM_203295	coding
ENST00000511517	noncoding	NM_203295	coding
ENST00000419707	noncoding	NM_203295	coding
ENST00000514784	noncoding	NM_203295	coding
ENST00000510935	noncoding	NM_005246	coding
ENST00000499096	noncoding	NM_201627	coding
ENST00000511331	noncoding	NM_032765	coding
ENST00000506340	noncoding	NM_032765	coding
ENST00000505151	noncoding	NM_032765	coding
ENST00000417281	noncoding	NM_032765	coding
ENST00000507269	noncoding	NM_138551	noncoding
ENST00000524005	noncoding	NM_001040442	coding
ENST00000501818	noncoding	NM_001040442	coding
ENST00000523598	noncoding	NM_025153	coding
ENST00000524198	noncoding	NM_025153	coding
ENST00000521984	noncoding	NM_000811	coding
ENST00000511981	noncoding	NM_001744	coding
ENST00000504081	noncoding	NM_001744	coding
ENST00000521666	noncoding	NM_001142556	coding
ENST00000514724	noncoding	NM_001142556	coding
ENST00000507222	noncoding	NM_001142474	noncoding
ENST00000508389	noncoding	NM_001142474	noncoding
ENST00000503242	noncoding	NM_001142474	noncoding
ENST00000514411	noncoding	NM_022140	coding
ENST00000515563	noncoding	NM_022140	coding
ENST00000506875	noncoding	NM_022140	coding
ENST00000505825	noncoding	NM_022140	coding
ENST00000504004	noncoding	NM_022140	coding
ENST00000416046	noncoding	NM_001085377	coding
ENST00000510381	noncoding	NM_001085377	coding
ENST00000383058	noncoding	NM_001085377	coding
ENST00000506485	noncoding	NM_181836	coding
ENST00000508517	noncoding	NM_181836	coding
ENST00000515570	noncoding	NM_181836	coding
ENST00000521697	noncoding	NM_001122679	coding
ENST00000512128	noncoding	NM_020796	coding
ENST00000508424	noncoding	NM_020796	coding
ENST00000510682	noncoding	NM_020796	coding
ENST00000508640	noncoding	NM_020796	coding
ENST00000514214	noncoding	NM_020796	coding
ENST00000507558	noncoding	NM_020796	coding
ENST00000523497	noncoding	NM_001122679	coding
ENST00000519892	noncoding	NM_001122679	coding
ENST00000522956	noncoding	NM_001122679	coding
ENST00000523050	noncoding	NM_001122679	coding
ENST00000518837	noncoding	NM_001122679	coding
ENST00000517408	noncoding	NM_001122679	coding
ENST00000519795	noncoding	NM_001122679	coding
ENST00000520041	noncoding	NM_003062	coding
ENST00000522615	noncoding	NM_003062	coding
ENST00000521870	noncoding	NM_003062	coding
ENST00000514811	noncoding	NM_003062	coding
ENST00000509170	noncoding	NM_003062	coding
ENST00000504527	noncoding	NM_003062	coding
ENST00000513790	noncoding	NM_003062	coding
ENST00000508547	noncoding	NM_003062	coding
ENST00000512417	noncoding	NM_003062	coding
ENST00000511447	noncoding	NM_003062	coding
ENST00000507092	noncoding	NM_003062	coding
ENST00000508600	noncoding	NM_003062	coding
ENST00000507304	noncoding	NM_003062	coding
ENST00000508470	noncoding	NM_003062	coding
ENST00000523398	noncoding	NM_004946	coding
ENST00000518387	noncoding	NM_001034838	coding
ENST00000524312	noncoding	NM_001034838	coding
ENST00000523591	noncoding	NM_014592	coding
ENST00000521965	noncoding	NM_014211	coding
ENST00000503797	noncoding	NM_014211	coding
ENST00000518172	noncoding	NM_014211	coding
ENST00000504829	noncoding	NM_207317	noncoding
ENST00000507143	noncoding	NM_001242935	coding
ENST00000510972	noncoding	NM_001242935	coding
ENST00000509993	noncoding	NM_001242935	coding
ENST00000506053	noncoding	NM_001242935	coding
ENST00000503529	noncoding	NM_001242935	coding
ENST00000505546	noncoding	NM_001242935	coding
ENST00000442777	noncoding	NM_001136239	coding
ENST00000458103	noncoding	NM_001136239	coding
ENST00000512050	noncoding	NM_020747	coding
ENST00000502467	noncoding	NM_020747	coding
ENST00000515136	noncoding	NM_020747	coding
ENST00000505538	noncoding	NM_020747	coding
ENST00000515808	noncoding	NM_001146321	noncoding
ENST00000512779	noncoding	NM_001146321	noncoding
ENST00000512500	noncoding	NM_001146321	noncoding
ENST00000512352	noncoding	NM_001127385	noncoding
ENST00000502827	noncoding	NM_133638	coding
ENST00000503616	coding	NM_133638	coding
ENST00000515569	noncoding	NM_133638	coding
ENST00000446275	noncoding	NM_001205248	coding
ENST00000424244	noncoding	NM_001205248	coding
ENST00000432558	noncoding	NM_001205248	coding
ENST00000457489	noncoding	NM_005732	coding
ENST00000458509	noncoding	NM_005732	coding
ENST00000417516	noncoding	NM_005732	coding
ENST00000435042	noncoding	NM_005732	coding
ENST00000431165	noncoding	NM_007054	coding
ENST00000509051	noncoding	NM_015082	coding
ENST00000502776	noncoding	NM_015082	coding
ENST00000504312	noncoding	NM_015082	coding
ENST00000515122	noncoding	NM_015082	coding
ENST00000508950	noncoding	NM_015082	coding
ENST00000507403	noncoding	NM_015082	coding
ENST00000507964	noncoding	NM_015082	coding
ENST00000507641	noncoding	NM_001277348	noncoding
ENST00000505828	noncoding	NM_001277348	noncoding
ENST00000513931	noncoding	NM_001277348	noncoding
ENST00000510230	noncoding	NM_001099221	coding
ENST00000509372	noncoding	NM_004887	coding
ENST00000514446	noncoding	NM_004887	coding
ENST00000534918	noncoding	NM_004174	coding
ENST00000431004	noncoding	NM_004174	coding
ENST00000399869	noncoding	NM_001242737	noncoding
ENST00000543306	noncoding	NM_001242737	noncoding
ENST00000559410	noncoding	NM_024337	coding
ENST00000514848	noncoding	NM_139056	coding
ENST00000514105	noncoding	NM_020546	coding
ENST00000506519	noncoding	NM_003966	coding
ENST00000511310	noncoding	NM_003966	coding
ENST00000509915	noncoding	NM_001258389	coding
ENST00000506304	noncoding	NM_001164440	coding
ENST00000503244	noncoding	NM_001369	coding
ENST00000510456	noncoding	NM_012304	coding
ENST00000509228	noncoding	NM_012304	coding
ENST00000502834	noncoding	NM_001102562	coding
ENST00000451856	noncoding	NM_198920	coding
ENST00000592359	noncoding	NM_001159675	coding
ENST00000421594	noncoding	NM_001159675	coding
ENST00000420494	noncoding	NM_018064	noncoding
ENST00000438267	noncoding	NM_001242809	coding
ENST00000425588	noncoding	NM_001242809	coding
ENST00000438877	noncoding	NM_014611	coding
ENST00000413986	noncoding	NM_001170794	coding
ENST00000445838	noncoding	NM_001170794	coding
ENST00000442184	noncoding	NM_001143957	coding
ENST00000452647	noncoding	NM_001195131	noncoding
ENST00000411442	noncoding	NM_005068	coding
ENST00000422930	noncoding	NM_020771	coding
ENST00000580511	noncoding	NM_022361	coding
ENST00000580854	noncoding	NM_022361	coding
ENST00000369122	noncoding	NM_022361	coding
ENST00000369120	noncoding	NM_022361	coding
ENST00000452363	noncoding	NM_002726	coding
ENST00000441532	noncoding	NM_018013	coding
ENST00000437040	noncoding	NM_018013	coding
ENST00000426737	noncoding	NM_032131	coding
ENST00000423747	noncoding	NM_001145128	coding
ENST00000531702	noncoding	NM_001164281	coding
ENST00000425503	noncoding	NM_002290	coding
ENST00000585373	noncoding	NM_002290	coding
ENST00000588689	noncoding	NM_002290	coding
ENST00000433684	noncoding	NM_002290	coding
ENST00000588837	noncoding	NM_002290	coding
ENST00000590293	noncoding	NM_002290	coding
ENST00000585450	noncoding	NM_002290	coding
ENST00000590804	noncoding	NM_002290	coding
ENST00000590584	noncoding	NM_002290	coding
ENST00000585504	noncoding	NM_002290	coding
ENST00000585611	noncoding	NM_002290	coding
ENST00000590673	noncoding	NM_002290	coding
ENST00000587816	coding	NM_002290	coding
ENST00000451843	noncoding	NM_001527	coding
ENST00000457319	noncoding	NM_152729	coding
ENST00000476099	noncoding	NM_001010919	coding
ENST00000420595	noncoding	NM_001139444	coding
ENST00000518570	noncoding	NM_001100411	coding
ENST00000587106	noncoding	NM_001256020	coding
ENST00000434768	noncoding	NM_001256020	coding
ENST00000427828	noncoding	NM_001256020	coding
ENST00000587049	noncoding	NM_001256020	coding
ENST00000589182	noncoding	NM_001256020	coding
ENST00000418467	noncoding	NM_001256020	coding
ENST00000431104	noncoding	NM_152553	coding
ENST00000429007	noncoding	NM_001122842	coding
ENST00000417390	noncoding	NM_001135648	coding
ENST00000458367	noncoding	NM_001135648	coding
ENST00000411489	noncoding	NM_001135648	coding
ENST00000442449	noncoding	NM_000426	coding
ENST00000415964	noncoding	NM_001007102	coding
ENST00000591297	noncoding	NM_001007102	coding
ENST00000430895	noncoding	NM_001242350	coding
ENST00000457081	noncoding	NM_172103	coding
ENST00000416448	noncoding	NM_022568	coding
ENST00000455534	noncoding	NM_005375	coding
ENST00000444302	noncoding	NM_001134831	coding
ENST00000419926	noncoding	NM_018945	coding
ENST00000413745	noncoding	NM_018945	coding
ENST00000417643	noncoding	NM_018945	coding
ENST00000585946	noncoding	NM_018945	coding
ENST00000591521	noncoding	NM_018945	coding
ENST00000432477	noncoding	NM_005923	coding
ENST00000589192	noncoding	NM_016217	coding
ENST00000587577	noncoding	NM_016217	coding
ENST00000586229	noncoding	NM_016217	coding
ENST00000588638	noncoding	NM_016217	coding
ENST00000415194	noncoding	NM_016217	coding
ENST00000585874	noncoding	NM_016217	coding
ENST00000586266	noncoding	NM_016217	coding
ENST00000590679	noncoding	NM_016217	coding
ENST00000588529	noncoding	NM_016217	coding
ENST00000591102	noncoding	NM_016217	coding
ENST00000585447	noncoding	NM_016217	coding
ENST00000590219	noncoding	NM_016217	coding
ENST00000587814	noncoding	NM_016217	coding
ENST00000587333	noncoding	NM_016217	coding
ENST00000592557	noncoding	NM_016217	coding
ENST00000441249	noncoding	NM_153235	coding
ENST00000440518	noncoding	NM_153235	coding
ENST00000454401	noncoding	NM_002511	coding
ENST00000437067	noncoding	NM_006734	coding
ENST00000423500	noncoding	NM_016108	coding
ENST00000591892	noncoding	NM_032020	coding
ENST00000589563	noncoding	NM_032020	coding
ENST00000415586	noncoding	NM_032020	coding
ENST00000593045	noncoding	NM_032020	coding
ENST00000590703	noncoding	NM_032020	coding
ENST00000593175	noncoding	NM_032020	coding
ENST00000591189	noncoding	NM_032020	coding
ENST00000589489	noncoding	NM_032020	coding
ENST00000440874	noncoding	NM_007028	coding
ENST00000431309	noncoding	NM_007124	coding
ENST00000442150	noncoding	NM_014641	coding
ENST00000419481	noncoding	NM_080870	coding
ENST00000420520	noncoding	NM_080598	coding
ENST00000416684	noncoding	NM_080598	coding
ENST00000422049	noncoding	NM_021184	coding
ENST00000419679	noncoding	NM_001039651	coding
ENST00000434689	noncoding	NM_025256	coding
ENST00000458633	noncoding	NM_001002029	coding
ENST00000415626	noncoding	NM_001252204	coding
ENST00000419852	noncoding	NM_001243961	coding
ENST00000580587	noncoding	NM_001113182	coding
ENST00000450514	noncoding	NM_022553	coding
ENST00000422366	noncoding	NM_022553	coding
ENST00000427196	noncoding	NM_022553	coding
ENST00000442228	noncoding	NM_022553	coding
ENST00000411643	noncoding	NM_001207040	coding
ENST00000412822	noncoding	NM_152733	coding
ENST00000418399	noncoding	NM_001206927	coding
ENST00000416948	noncoding	NM_001206927	coding
ENST00000453417	noncoding	NM_001206927	coding
ENST00000430595	noncoding	NM_015345	coding
ENST00000420293	noncoding	NM_015345	coding
ENST00000438967	noncoding	NM_001271944	coding
ENST00000500590	noncoding	NM_015089	coding
ENST00000417591	noncoding	NM_006502	coding
ENST00000418138	noncoding	NM_016593	coding
ENST00000451135	noncoding	NM_001098518	coding
ENST00000412489	noncoding	NM_012120	coding
ENST00000589278	noncoding	NM_138694	coding
ENST00000454361	noncoding	NM_138694	coding
ENST00000587000	noncoding	NM_138694	coding
ENST00000508884	noncoding	NM_001197115	coding
ENST00000592093	noncoding	NM_138569	coding
ENST00000587216	noncoding	NM_138569	coding
ENST00000590739	noncoding	NM_138569	coding
ENST00000587744	noncoding	NM_138569	coding
ENST00000592236	noncoding	NM_138569	coding
ENST00000588900	noncoding	NM_138569	coding
ENST00000434196	noncoding	NM_138569	coding
ENST00000586980	noncoding	NM_138569	coding
ENST00000589041	noncoding	NM_138569	coding
ENST00000421465	noncoding	NM_014464	coding
ENST00000426453	noncoding	NM_001144769	coding
ENST00000592500	noncoding	NM_015555	coding
ENST00000585792	noncoding	NM_015555	coding
ENST00000586432	noncoding	NM_015555	coding
ENST00000586668	noncoding	NM_015555	coding
ENST00000587815	noncoding	NM_015555	coding
ENST00000416069	noncoding	NM_015555	coding
ENST00000591553	noncoding	NM_015555	coding
ENST00000588811	noncoding	NM_015555	coding
ENST00000586053	noncoding	NM_015555	coding
ENST00000592038	noncoding	NM_015555	coding
ENST00000589549	noncoding	NM_015555	coding
ENST00000589263	coding	NM_015555	coding
ENST00000586466	coding	NM_015555	coding
ENST00000592785	noncoding	NM_015555	coding
ENST00000588819	noncoding	NM_015555	coding
ENST00000590164	noncoding	NM_015555	coding
ENST00000589312	noncoding	NM_015555	coding
ENST00000589394	noncoding	NM_015555	coding
ENST00000586234	noncoding	NM_015555	coding
ENST00000585414	noncoding	NM_015555	coding
ENST00000584934	noncoding	NM_003463	noncoding
ENST00000429530	noncoding	NM_001142800	coding
ENST00000424274	noncoding	NM_001142800	coding
ENST00000450674	noncoding	NM_198283	coding
ENST00000522264	noncoding	NM_078485	coding
ENST00000448363	noncoding	NM_020819	coding
ENST00000412751	noncoding	NM_024576	coding
ENST00000423255	noncoding	NM_024576	coding
ENST00000586232	noncoding	NM_024576	coding
ENST00000591156	noncoding	NM_024576	coding
ENST00000588612	noncoding	NM_024576	coding
ENST00000587253	noncoding	NM_024576	coding
ENST00000432050	noncoding	NM_024576	coding
ENST00000586030	noncoding	NM_024576	coding
ENST00000450998	noncoding	NM_024576	coding
ENST00000587397	noncoding	NM_024576	coding
ENST00000585882	noncoding	NM_024576	coding
ENST00000587036	noncoding	NM_024576	coding
ENST00000590780	noncoding	NM_024576	coding
ENST00000434683	noncoding	NM_024576	coding
ENST00000585945	noncoding	NM_024576	coding
ENST00000589255	noncoding	NM_024576	coding
ENST00000586974	noncoding	NM_024576	coding
ENST00000587015	noncoding	NM_024576	coding
ENST00000590213	noncoding	NM_024576	coding
ENST00000429215	noncoding	NM_001160134	coding
ENST00000429832	noncoding	NM_001160134	coding
ENST00000423099	noncoding	NM_133645	coding
ENST00000588761	noncoding	NM_015687	coding
ENST00000415457	noncoding	NM_015687	coding
ENST00000591821	noncoding	NM_015687	coding
ENST00000440220	noncoding	NM_015687	coding
ENST00000419709	noncoding	NM_015687	coding
ENST00000430842	noncoding	NM_018303	coding
ENST00000447644	noncoding	NM_004332	coding
ENST00000379928	noncoding	NM_003144	coding
ENST00000420777	noncoding	NM_001042425	coding
ENST00000443546	noncoding	NM_001042425	coding
ENST00000500636	noncoding	NM_001142393	coding
ENST00000446001	noncoding	NM_001242629	coding
ENST00000566170	noncoding	NM_001193267	coding
ENST00000441978	noncoding	NM_004973	coding
ENST00000423260	noncoding	NM_001128164	coding
ENST00000450930	noncoding	NM_001128164	coding
ENST00000421167	noncoding	NM_017774	coding
ENST00000561912	noncoding	NM_001163558	coding
ENST00000413845	noncoding	NM_005715	coding
ENST00000433442	noncoding	NM_005715	coding
ENST00000435273	noncoding	NM_138785	coding
ENST00000455607	noncoding	NM_001252051	coding
ENST00000445833	noncoding	NM_001242768	coding
ENST00000451697	noncoding	NM_001122742	coding
ENST00000412161	noncoding	NM_182961	noncoding
ENST00000458194	noncoding	NM_182961	noncoding
ENST00000449282	noncoding	NM_182961	noncoding
ENST00000442269	noncoding	NM_001114184	coding
ENST00000435295	noncoding	NM_016020	coding
ENST00000442936	noncoding	NM_020732	coding
ENST00000411838	noncoding	NM_016224	coding
ENST00000422776	noncoding	NM_016224	coding
ENST00000457427	noncoding	NM_016224	coding
ENST00000446768	noncoding	NM_016224	coding
ENST00000435116	noncoding	NM_001007466	coding
ENST00000451712	noncoding	NM_003379	coding
ENST00000601203	noncoding	NM_000876	coding
ENST00000440924	noncoding	NM_152410	coding
ENST00000433489	noncoding	NM_152410	coding
ENST00000418665	noncoding	NM_152410	coding
ENST00000441716	noncoding	NM_001129895	noncoding
ENST00000538528	noncoding	NM_001129895	noncoding
ENST00000444188	noncoding	NM_003247	coding
ENST00000449931	noncoding	NM_004968	coding
ENST00000425837	noncoding	NM_015204	coding
ENST00000433040	noncoding	NM_001112706	coding
ENST00000412014	noncoding	NM_145695	coding
ENST00000451240	noncoding	NM_005924	noncoding
ENST00000438573	noncoding	NM_001101417	coding
ENST00000582683	noncoding	NM_001101417	coding
ENST00000579293	noncoding	NM_001101417	coding
ENST00000457112	noncoding	NM_001101417	coding
ENST00000436328	noncoding	NM_001101417	coding
ENST00000418907	noncoding	NM_001159767	coding
ENST00000411797	noncoding	NM_001204144	coding
ENST00000447057	noncoding	NM_058176	coding
ENST00000439285	noncoding	NM_182762	coding
ENST00000325042	noncoding	NM_000600	coding
ENST00000454029	noncoding	NM_199136	coding
ENST00000454877	noncoding	NM_001161834	coding
ENST00000454521	noncoding	NM_001082971	coding
ENST00000451368	noncoding	NM_001199838	coding
ENST00000451264	noncoding	NM_001199838	coding
ENST00000442411	noncoding	NM_005228	coding
ENST00000518088	noncoding	NM_153631	coding
ENST00000522193	noncoding	NM_153631	coding
ENST00000517635	coding	NM_153631	coding
ENST00000518046	noncoding	NM_153631	coding
ENST00000593438	noncoding	NM_153631	coding
ENST00000523364	noncoding	NM_153631	coding
ENST00000517550	noncoding	NM_153631	coding
ENST00000517641	noncoding	NM_153631	coding
ENST00000521159	noncoding	NM_153631	coding
ENST00000521687	noncoding	NM_153631	coding
ENST00000524048	noncoding	NM_153631	coding
ENST00000518848	noncoding	NM_019102	coding
ENST00000521197	noncoding	NM_019102	coding
ENST00000518947	noncoding	NM_019102	coding
ENST00000521231	noncoding	NM_019102	coding
ENST00000524304	noncoding	NM_019102	coding
ENST00000519694	noncoding	NM_018951	coding
ENST00000519935	noncoding	NM_018951	coding
ENST00000523790	noncoding	NM_018951	coding
ENST00000520360	noncoding	NM_005523	coding
ENST00000522863	noncoding	NM_005523	coding
ENST00000522674	noncoding	NM_005523	coding
ENST00000517723	noncoding	NM_005523	coding
ENST00000520395	noncoding	NM_005523	coding
ENST00000479766	noncoding	NM_005523	coding
ENST00000421733	noncoding	NM_000522	coding
ENST00000521028	noncoding	NM_000522	coding
ENST00000472494	noncoding	NM_000522	coding
ENST00000517726	noncoding	NM_001989	coding
ENST00000519050	noncoding	NM_001989	coding
ENST00000519218	coding	NM_001989	coding
ENST00000441955	noncoding	NM_001206901	coding
ENST00000458684	noncoding	NM_031311	coding
ENST00000457891	noncoding	NM_031311	coding
ENST00000416513	noncoding	NM_031311	coding
ENST00000446246	noncoding	NM_004067	coding
ENST00000422239	noncoding	NM_017946	coding
ENST00000419103	noncoding	NM_017946	coding
ENST00000433088	noncoding	NM_001197027	coding
ENST00000440376	noncoding	NM_032222	coding
ENST00000434504	noncoding	NM_001002009	coding
ENST00000440788	noncoding	NM_030636	coding
ENST00000419535	noncoding	NM_001206480	coding
ENST00000420243	noncoding	NM_001166018	coding
ENST00000433519	noncoding	NM_001166018	coding
ENST00000435766	noncoding	NM_005402	coding
ENST00000415237	noncoding	NM_001193313	coding
ENST00000415848	noncoding	NM_002192	coding
ENST00000422822	noncoding	NM_002192	coding
ENST00000420821	noncoding	NM_002192	coding
ENST00000457315	noncoding	NM_015052	coding
ENST00000458680	noncoding	NM_015052	coding
ENST00000458590	noncoding	NM_015052	coding
ENST00000436105	noncoding	NM_015052	coding
ENST00000476561	noncoding	NM_020879	coding
ENST00000428298	noncoding	NM_012301	coding
ENST00000411616	noncoding	NM_012301	coding
ENST00000439234	noncoding	NM_000722	coding
ENST00000454066	noncoding	NM_000722	coding
ENST00000423979	noncoding	NM_000840	coding
ENST00000452471	noncoding	NM_000840	coding
ENST00000418031	noncoding	NM_000840	coding
ENST00000520993	noncoding	NM_001256892	coding
ENST00000594469	noncoding	NM_024636	coding
ENST00000447058	noncoding	NM_024636	coding
ENST00000591739	noncoding	NM_024636	coding
ENST00000447758	noncoding	NM_024636	coding
ENST00000595121	noncoding	NM_024636	coding
ENST00000600908	noncoding	NM_024636	coding
ENST00000434733	noncoding	NM_024636	coding
ENST00000420245	noncoding	NM_001160138	noncoding
ENST00000426193	noncoding	NM_005868	noncoding
ENST00000426634	noncoding	NM_005868	noncoding
ENST00000415146	noncoding	NM_148900	coding
ENST00000456289	noncoding	NM_152829	coding
ENST00000444244	noncoding	NM_152829	coding
ENST00000452009	noncoding	NM_001172895	coding
ENST00000456775	noncoding	NM_018412	coding
ENST00000435524	noncoding	NM_001040647	coding
ENST00000446784	noncoding	NM_018412	coding
ENST00000456577	noncoding	NM_018412	coding
ENST00000432541	noncoding	NM_018412	coding
ENST00000434993	noncoding	NM_018412	coding
ENST00000442719	noncoding	NM_018412	coding
ENST00000433969	noncoding	NM_018412	coding
ENST00000417881	noncoding	NM_001166160	coding
ENST00000430027	noncoding	NM_005222	coding
ENST00000431497	noncoding	NM_005222	coding
ENST00000452769	noncoding	NM_005222	coding
ENST00000437331	noncoding	NM_005222	coding
ENST00000430404	noncoding	NM_005222	coding
ENST00000458352	noncoding	NM_005222	coding
ENST00000437541	noncoding	NM_005222	coding
ENST00000436097	noncoding	NM_003391	coding
ENST00000441019	noncoding	NM_000492	coding
ENST00000456270	noncoding	NM_000492	coding
ENST00000513631	noncoding	NM_005222	coding
ENST00000450480	noncoding	NM_012281	coding
ENST00000428449	noncoding	NM_001160264	coding
ENST00000437317	noncoding	NM_001160264	coding
ENST00000424404	noncoding	NM_001160264	coding
ENST00000482375	noncoding	NM_001009571	coding
ENST00000602012	coding	NM_001009571	coding
ENST00000602199	noncoding	NM_001009571	coding
ENST00000591140	coding	NM_001009571	coding
ENST00000593910	noncoding	NM_001009571	coding
ENST00000422260	noncoding	NM_001009571	coding
ENST00000592542	noncoding	NM_001009571	coding
ENST00000360902	noncoding	NM_020429	coding
ENST00000468960	noncoding	NM_020429	coding
ENST00000482799	noncoding	NM_020429	coding
ENST00000419832	noncoding	NM_178827	coding
ENST00000422401	noncoding	NM_080928	coding
ENST00000440504	noncoding	NM_080928	coding
ENST00000418409	noncoding	NM_080928	coding
ENST00000429396	noncoding	NM_080928	coding
ENST00000451016	noncoding	NM_080928	coding
ENST00000450061	noncoding	NM_001127323	coding
ENST00000413812	noncoding	NM_001127323	coding
ENST00000492523	noncoding	NM_145030	coding
ENST00000475250	noncoding	NM_145030	coding
ENST00000442166	noncoding	NM_012172	coding
ENST00000446022	noncoding	NM_012172	coding
ENST00000544873	noncoding	NM_012172	coding
ENST00000441882	noncoding	NM_001164462	coding
ENST00000448513	noncoding	NM_001164462	coding
ENST00000560499	noncoding	NM_181500	coding
ENST00000558393	noncoding	NM_181500	coding
ENST00000466717	noncoding	NM_005631	coding
ENST00000587038	noncoding	NM_016478	coding
ENST00000480018	noncoding	NM_016478	coding
ENST00000483283	noncoding	NM_032842	coding
ENST00000468165	noncoding	NM_001271819	coding
ENST00000447336	noncoding	NM_145032	coding
ENST00000445459	noncoding	NM_020911	coding
ENST00000455442	noncoding	NM_020911	coding
ENST00000453078	noncoding	NM_017812	coding
ENST00000412549	noncoding	NM_014149	coding
ENST00000595902	noncoding	NM_014149	coding
ENST00000444104	noncoding	NM_012450	coding
ENST00000586239	noncoding	NM_001006626	coding
ENST00000597642	noncoding	NM_001006626	coding
ENST00000593789	noncoding	NM_001006626	coding
ENST00000598184	noncoding	NM_001006626	coding
ENST00000439694	noncoding	NM_001006626	coding
ENST00000592183	coding	NM_001006626	coding
ENST00000425981	noncoding	NM_001006626	coding
ENST00000599888	noncoding	NM_001006626	coding
ENST00000378769	noncoding	NM_148913	coding
ENST00000435932	noncoding	NM_001081753	noncoding
ENST00000418554	noncoding	NM_001243523	noncoding
ENST00000465466	noncoding	NM_004546	noncoding
ENST00000566521	noncoding	NM_001195278	coding
ENST00000453677	noncoding	NM_182931	noncoding
ENST00000476569	noncoding	NM_182692	coding
ENST00000494849	noncoding	NM_002736	coding
ENST00000589433	noncoding	NM_002736	coding
ENST00000591896	noncoding	NM_000441	coding
ENST00000587899	noncoding	NM_000441	coding
ENST00000440512	noncoding	NM_000441	coding
ENST00000449741	noncoding	NM_000441	coding
ENST00000430941	noncoding	NM_001145064	coding
ENST00000452986	noncoding	NM_001145064	coding
ENST00000452714	noncoding	NM_014705	coding
ENST00000438839	noncoding	NM_018646	coding
ENST00000427392	noncoding	NM_001143681	coding
ENST00000446192	noncoding	NM_001143681	coding
ENST00000448088	noncoding	NM_001145064	coding
ENST00000434887	noncoding	NM_014141	coding
ENST00000488310	noncoding	NM_001099696	coding
ENST00000497366	noncoding	NM_173680	coding
ENST00000479085	noncoding	NM_007188	coding
ENST00000485974	noncoding	NM_001199694	coding
ENST00000466775	noncoding	NM_001003802	coding
ENST00000465549	noncoding	NM_144727	coding
ENST00000424630	noncoding	NM_022087	coding
ENST00000479299	noncoding	NM_020892	coding
ENST00000454405	noncoding	NM_130797	coding
ENST00000446335	noncoding	NM_130797	coding
ENST00000366161	noncoding	NM_130797	coding
ENST00000425591	noncoding	NM_130797	coding
ENST00000542406	noncoding	NM_130797	coding
ENST00000451116	noncoding	NM_130797	coding
ENST00000448767	noncoding	NM_001936	coding
ENST00000415333	noncoding	NM_001103176	noncoding
ENST00000467050	noncoding	NM_020223	coding
ENST00000453149	noncoding	NM_002735	coding
ENST00000429872	noncoding	NM_002735	coding
ENST00000418941	noncoding	NM_032350	coding
ENST00000549241	noncoding	NM_138445	coding
ENST00000449721	noncoding	NM_032350	coding
ENST00000415656	noncoding	NM_032350	coding
ENST00000421996	noncoding	NM_001097620	coding
ENST00000428925	noncoding	NM_001013836	coding
ENST00000423194	noncoding	NM_032415	coding
ENST00000427920	noncoding	NM_152744	coding
ENST00000342963	noncoding	NM_001080495	coding
ENST00000455866	noncoding	NM_001080495	coding
ENST00000444210	noncoding	NM_024963	coding
ENST00000434951	noncoding	NM_001134387	coding
ENST00000455709	noncoding	NM_001184996	coding
ENST00000430825	noncoding	NM_001184996	coding
ENST00000429228	noncoding	NM_001165255	coding
ENST00000438047	noncoding	NM_130842	coding
ENST00000436151	noncoding	NM_130842	coding
ENST00000434059	noncoding	NM_130842	coding
ENST00000443338	noncoding	NM_130842	coding
ENST00000436489	noncoding	NM_130842	coding
ENST00000448698	noncoding	NM_130842	coding
ENST00000476186	noncoding	NM_001261832	coding
ENST00000520598	noncoding	NM_000349	coding
ENST00000529325	noncoding	NM_023034	coding
ENST00000527912	noncoding	NM_017778	coding
ENST00000533301	noncoding	NM_001199659	coding
ENST00000528407	noncoding	NM_023105	coding
ENST00000459965	noncoding	NM_001146216	coding
ENST00000520863	noncoding	NM_021623	coding
ENST00000517623	noncoding	NM_194294	coding
ENST00000522970	noncoding	NM_002164	coding
ENST00000523081	noncoding	NM_032336	coding
ENST00000524133	noncoding	NM_032336	coding
ENST00000578500	noncoding	NM_032336	coding
ENST00000581909	noncoding	NM_178819	coding
ENST00000522388	noncoding	NM_020476	coding
ENST00000585088	noncoding	NM_020476	coding
ENST00000520418	noncoding	NM_020476	coding
ENST00000522190	noncoding	NM_001257181	coding
ENST00000527318	noncoding	NM_000749	coding
ENST00000519041	noncoding	NM_019098	coding
ENST00000517884	noncoding	NM_022351	coding
ENST00000517920	noncoding	NM_018710	noncoding
ENST00000522980	noncoding	NM_001198679	coding
ENST00000520562	noncoding	NM_145269	coding
ENST00000520496	noncoding	NM_014682	coding
ENST00000522541	noncoding	NM_014682	coding
ENST00000517998	noncoding	NM_203390	coding
ENST00000529837	noncoding	NM_000912	coding
ENST00000524425	noncoding	NM_000912	coding
ENST00000521010	noncoding	NM_183009	coding
ENST00000521706	noncoding	NM_181787	coding
ENST00000510185	noncoding	NM_181787	coding
ENST00000518613	noncoding	NM_181787	coding
ENST00000522918	noncoding	NM_052898	coding
ENST00000517541	noncoding	NM_178812	coding
ENST00000501016	noncoding	NM_000989	noncoding
ENST00000517397	noncoding	NM_006281	coding
ENST00000520844	noncoding	NM_017890	coding
ENST00000523658	noncoding	NM_017890	coding
ENST00000521625	noncoding	NM_152628	coding
ENST00000521535	noncoding	NM_152628	coding
ENST00000518749	noncoding	NM_001040625	coding
ENST00000531379	noncoding	NM_002865	coding
ENST00000534670	noncoding	NM_017780	coding
ENST00000521378	noncoding	NM_173519	coding
ENST00000518064	noncoding	NM_173519	coding
ENST00000521801	noncoding	NM_173519	coding
[truncated: 2,911 more rows]
